# Supplementary material for: Generational mutation patterns in a honey bee Deformed wing virus via infectious clones
Source: PLoS One. 2025 Nov 19;20(11):e0337191. doi: 10.1371/journal.pone.0337191 (PMC12629483; doi:10.1371/journal.pone.0337191)
Supplement: S1 Table — Data includes the position, normalized count of mutation at each position, original codon and translated amino acid, new codon and translated amino acid, mutation position within codon, mutation type, proportional read representation, and associated metadata. (CSV) [file pone.0337191.s006.csv]

SampleID	pos	var	snp	count	new_codon	new_aa	Codon_Pos	Codon	AA	mutant	prop	Primer	Generation	Source_Colony	End_Colony	Crossed	label	label2
P1_S1	141	C	C_141	1	ACG	T	2	AAG	K	Missense	0.000281294	NanoLuc	F1	57	NA	N/A	57.F1	NL.F1.A
P1_S1	148	G	G_148	22	AGG	R	3	AGT	S	Missense	0.006188467	NanoLuc	F1	57	NA	N/A	57.F1	NL.F1.A
P1_S1	300	G	G_300	1	AGG	R	2	AAG	K	Missense	0.000281294	NanoLuc	F1	57	NA	N/A	57.F1	NL.F1.A
P1_S1	189	C	C_189	3	ACT	T	2	ATT	I	Missense	0.000843882	NanoLuc	F1	57	NA	N/A	57.F1	NL.F1.A
P1_S1	173	A	A_173	4	AAT	N	1	GAT	D	Missense	0.001125176	NanoLuc	F1	57	NA	N/A	57.F1	NL.F1.A
P1_S1	254	T	T_254	2	TCA	S	1	ACA	T	Missense	0.000562588	NanoLuc	F1	57	NA	N/A	57.F1	NL.F1.A
P1_S1	381	T	T_381	5	GTT	V	2	GCT	A	Missense	0.00140647	NanoLuc	F1	57	NA	N/A	57.F1	NL.F1.A
P1_S1	203	G	G_203	9	GGC	G	1	AGC	S	Missense	0.002531646	NanoLuc	F1	57	NA	N/A	57.F1	NL.F1.A
P1_S1	280	A	A_280	1	ATA	I	3	ATT	I	Silent	0.000281294	NanoLuc	F1	57	NA	N/A	57.F1	NL.F1.A
P1_S1	237	A	A_237	2	GAA	E	2	GTA	V	Missense	0.000562588	NanoLuc	F1	57	NA	N/A	57.F1	NL.F1.A
P1_S1	293	G	G_293	1	GGG	G	1	TGG	W	Missense	0.000281294	NanoLuc	F1	57	NA	N/A	57.F1	NL.F1.A
P1_S1	322	T	T_322	1	GAT	D	3	GAG	E	Missense	0.000281294	NanoLuc	F1	57	NA	N/A	57.F1	NL.F1.A
P1_S1	242	T	T_242	3	TAT	Y	1	GAT	D	Missense	0.000843882	NanoLuc	F1	57	NA	N/A	57.F1	NL.F1.A
P1_S1	374	C	C_374	4	CCT	P	1	TCT	S	Missense	0.001125176	NanoLuc	F1	57	NA	N/A	57.F1	NL.F1.A
P1_S1	188	C	C_188	2	CTT	L	1	ATT	I	Missense	0.000562588	NanoLuc	F1	57	NA	N/A	57.F1	NL.F1.A
P1_S1	183	A	A_183	24	AAA	K	2	ACA	T	Missense	0.006751055	NanoLuc	F1	57	NA	N/A	57.F1	NL.F1.A
P1_S1	287	A	A_287	1	ATT	I	1	TTT	F	Missense	0.000281294	NanoLuc	F1	57	NA	N/A	57.F1	NL.F1.A
P1_S1	359	T	T_359	1	TGT	C	1	AGT	S	Missense	0.000281294	NanoLuc	F1	57	NA	N/A	57.F1	NL.F1.A
P1_S1	273	T	T_273	3	TTT	F	2	TAT	Y	Missense	0.000843882	NanoLuc	F1	57	NA	N/A	57.F1	NL.F1.A
P1_S1	300	T	T_300	2	ATG	M	2	AAG	K	Missense	0.000562588	NanoLuc	F1	57	NA	N/A	57.F1	NL.F1.A
P1_S1	237	C	C_237	3	GCA	A	2	GTA	V	Missense	0.000843882	NanoLuc	F1	57	NA	N/A	57.F1	NL.F1.A
P1_S1	220	G	G_220	4	AGG	R	3	AGA	R	Silent	0.001125176	NanoLuc	F1	57	NA	N/A	57.F1	NL.F1.A
P1_S1	198	A	A_198	4	CAG	Q	2	CCG	P	Missense	0.001125176	NanoLuc	F1	57	NA	N/A	57.F1	NL.F1.A
P1_S1	294	A	A_294	1	TAG	*	2	TGG	W	Nonsense	0.000281294	NanoLuc	F1	57	NA	N/A	57.F1	NL.F1.A
P1_S1	338	A	A_338	2	ATG	M	1	TTG	M	Silent	0.000562588	NanoLuc	F1	57	NA	N/A	57.F1	NL.F1.A
P1_S1	158	G	G_158	9	GTA	V	1	TTA	L	Missense	0.002531646	NanoLuc	F1	57	NA	N/A	57.F1	NL.F1.A
P1_S1	390	C	C_390	1	GCT	A	2	GAT	D	Missense	0.000281294	NanoLuc	F1	57	NA	N/A	57.F1	NL.F1.A
P1_S1	168	T	T_168	5	CTG	M	2	CAG	Q	Missense	0.00140647	NanoLuc	F1	57	NA	N/A	57.F1	NL.F1.A
P1_S1	193	C	C_193	6	CCC	P	3	CCA	P	Silent	0.001687764	NanoLuc	F1	57	NA	N/A	57.F1	NL.F1.A
P1_S1	203	T	T_203	6	TGC	C	1	AGC	S	Missense	0.001687764	NanoLuc	F1	57	NA	N/A	57.F1	NL.F1.A
P1_S1	255	A	A_255	1	AAA	K	2	ACA	T	Missense	0.000281294	NanoLuc	F1	57	NA	N/A	57.F1	NL.F1.A
P1_S1	323	A	A_323	1	ATA	I	1	TTA	L	Missense	0.000281294	NanoLuc	F1	57	NA	N/A	57.F1	NL.F1.A
P1_S1	159	A	A_159	18	TAA	*	2	TTA	L	Nonsense	0.005063291	NanoLuc	F1	57	NA	N/A	57.F1	NL.F1.A
P1_S1	178	C	C_178	5	CCC	P	3	CCT	P	Silent	0.00140647	NanoLuc	F1	57	NA	N/A	57.F1	NL.F1.A
P1_S1	220	T	T_220	4	AGT	S	3	AGA	R	Missense	0.001125176	NanoLuc	F1	57	NA	N/A	57.F1	NL.F1.A
P1_S1	144	C	C_144	1	GCT	A	2	GAT	D	Missense	0.000281294	NanoLuc	F1	57	NA	N/A	57.F1	NL.F1.A
P1_S1	188	G	G_188	2	GTT	V	1	ATT	I	Missense	0.000562588	NanoLuc	F1	57	NA	N/A	57.F1	NL.F1.A
P1_S1	274	A	A_274	3	TAA	*	3	TAT	Y	Nonsense	0.000843882	NanoLuc	F1	57	NA	N/A	57.F1	NL.F1.A
P1_S1	164	C	C_164	7	CCT	P	1	ACT	T	Missense	0.001969058	NanoLuc	F1	57	NA	N/A	57.F1	NL.F1.A
P1_S1	226	A	A_226	1	ACA	T	3	ACT	T	Silent	0.000281294	NanoLuc	F1	57	NA	N/A	57.F1	NL.F1.A
P1_S1	405	C	C_405	3	ACT	T	2	ATT	I	Missense	0.000843882	NanoLuc	F1	57	NA	N/A	57.F1	NL.F1.A
P1_S1	326	T	T_326	2	TCA	S	1	GCA	A	Missense	0.000562588	NanoLuc	F1	57	NA	N/A	57.F1	NL.F1.A
P1_S1	239	C	C_239	3	CTA	L	1	GTA	V	Missense	0.000843882	NanoLuc	F1	57	NA	N/A	57.F1	NL.F1.A
P1_S1	243	G	G_243	1	GGT	G	2	GAT	D	Missense	0.000281294	NanoLuc	F1	57	NA	N/A	57.F1	NL.F1.A
P1_S1	237	G	G_237	3	GGA	G	2	GTA	V	Missense	0.000843882	NanoLuc	F1	57	NA	N/A	57.F1	NL.F1.A
P1_S1	149	G	G_149	9	GAT	D	1	AAT	N	Missense	0.002531646	NanoLuc	F1	57	NA	N/A	57.F1	NL.F1.A
P1_S1	173	T	T_173	8	TAT	Y	1	GAT	D	Missense	0.002250352	NanoLuc	F1	57	NA	N/A	57.F1	NL.F1.A
P1_S1	198	G	G_198	1	CGG	R	2	CCG	P	Missense	0.000281294	NanoLuc	F1	57	NA	N/A	57.F1	NL.F1.A
P1_S1	320	T	T_320	2	TAG	*	1	GAG	E	Nonsense	0.000562588	NanoLuc	F1	57	NA	N/A	57.F1	NL.F1.A
P1_S1	294	T	T_294	3	TTG	M	2	TGG	W	Missense	0.000843882	NanoLuc	F1	57	NA	N/A	57.F1	NL.F1.A
P1_S1	249	T	T_249	1	TTC	F	2	TAC	Y	Missense	0.000281294	NanoLuc	F1	57	NA	N/A	57.F1	NL.F1.A
P1_S1	178	G	G_178	9	CCG	P	3	CCT	P	Silent	0.002531646	NanoLuc	F1	57	NA	N/A	57.F1	NL.F1.A
P1_S1	146	C	C_146	1	CGT	R	1	AGT	S	Missense	0.000281294	NanoLuc	F1	57	NA	N/A	57.F1	NL.F1.A
P1_S1	257	G	G_257	2	GTC	V	1	ATC	I	Missense	0.000562588	NanoLuc	F1	57	NA	N/A	57.F1	NL.F1.A
P1_S1	309	A	A_309	2	CAA	Q	2	CCA	P	Missense	0.000562588	NanoLuc	F1	57	NA	N/A	57.F1	NL.F1.A
P1_S1	267	T	T_267	3	CTA	L	2	CGA	R	Missense	0.000843882	NanoLuc	F1	57	NA	N/A	57.F1	NL.F1.A
P1_S1	390	T	T_390	1	GTT	V	2	GAT	D	Missense	0.000281294	NanoLuc	F1	57	NA	N/A	57.F1	NL.F1.A
P1_S1	144	G	G_144	2	GGT	G	2	GAT	D	Missense	0.000562588	NanoLuc	F1	57	NA	N/A	57.F1	NL.F1.A
P1_S1	209	G	G_209	4	GAA	E	1	AAA	K	Missense	0.001125176	NanoLuc	F1	57	NA	N/A	57.F1	NL.F1.A
P1_S1	204	A	A_204	10	AAC	N	2	AGC	S	Missense	0.00281294	NanoLuc	F1	57	NA	N/A	57.F1	NL.F1.A
P1_S1	164	G	G_164	8	GCT	A	1	ACT	T	Missense	0.002250352	NanoLuc	F1	57	NA	N/A	57.F1	NL.F1.A
P1_S1	341	T	T_341	6	TCT	S	1	CCT	P	Missense	0.001687764	NanoLuc	F1	57	NA	N/A	57.F1	NL.F1.A
P1_S1	188	T	T_188	5	TTT	F	1	ATT	I	Missense	0.00140647	NanoLuc	F1	57	NA	N/A	57.F1	NL.F1.A
P1_S1	391	A	A_391	1	GAA	E	3	GAT	D	Missense	0.000281294	NanoLuc	F1	57	NA	N/A	57.F1	NL.F1.A
P1_S1	331	C	C_331	1	CGC	R	3	CGT	R	Silent	0.000281294	NanoLuc	F1	57	NA	N/A	57.F1	NL.F1.A
P1_S1	315	T	T_315	2	GTT	V	2	GAT	D	Missense	0.000562588	NanoLuc	F1	57	NA	N/A	57.F1	NL.F1.A
P1_S1	339	A	A_339	1	TAG	*	2	TTG	M	Nonsense	0.000281294	NanoLuc	F1	57	NA	N/A	57.F1	NL.F1.A
P1_S1	360	C	C_360	1	ACT	T	2	AGT	S	Missense	0.000281294	NanoLuc	F1	57	NA	N/A	57.F1	NL.F1.A
P1_S1	367	T	T_367	2	GAT	D	3	GAG	E	Missense	0.000562588	NanoLuc	F1	57	NA	N/A	57.F1	NL.F1.A
P1_S1	174	C	C_174	5	GCT	A	2	GAT	D	Missense	0.00140647	NanoLuc	F1	57	NA	N/A	57.F1	NL.F1.A
P1_S1	149	T	T_149	4	TAT	Y	1	AAT	N	Missense	0.001125176	NanoLuc	F1	57	NA	N/A	57.F1	NL.F1.A
P1_S1	159	C	C_159	4	TCA	S	2	TTA	L	Missense	0.001125176	NanoLuc	F1	57	NA	N/A	57.F1	NL.F1.A
P1_S1	383	G	G_383	1	GTA	V	1	ATA	I	Missense	0.000281294	NanoLuc	F1	57	NA	N/A	57.F1	NL.F1.A
P1_S1	406	C	C_406	1	ATC	I	3	ATT	I	Silent	0.000281294	NanoLuc	F1	57	NA	N/A	57.F1	NL.F1.A
P1_S1	255	T	T_255	5	ATA	I	2	ACA	T	Missense	0.00140647	NanoLuc	F1	57	NA	N/A	57.F1	NL.F1.A
P1_S1	339	C	C_339	1	TCG	S	2	TTG	M	Missense	0.000281294	NanoLuc	F1	57	NA	N/A	57.F1	NL.F1.A
P1_S1	144	T	T_144	6	GTT	V	2	GAT	D	Missense	0.001687764	NanoLuc	F1	57	NA	N/A	57.F1	NL.F1.A
P1_S1	180	T	T_180	10	ATT	I	2	AGT	S	Missense	0.00281294	NanoLuc	F1	57	NA	N/A	57.F1	NL.F1.A
P1_S1	179	C	C_179	3	CGT	R	1	AGT	S	Missense	0.000843882	NanoLuc	F1	57	NA	N/A	57.F1	NL.F1.A
P1_S1	347	A	A_347	2	ACT	T	1	GCT	A	Missense	0.000562588	NanoLuc	F1	57	NA	N/A	57.F1	NL.F1.A
P1_S1	244	A	A_244	2	GAA	E	3	GAT	D	Missense	0.000562588	NanoLuc	F1	57	NA	N/A	57.F1	NL.F1.A
P1_S1	288	C	C_288	1	TCT	S	2	TTT	F	Missense	0.000281294	NanoLuc	F1	57	NA	N/A	57.F1	NL.F1.A
P1_S1	281	C	C_281	3	CCT	P	1	GCT	A	Missense	0.000843882	NanoLuc	F1	57	NA	N/A	57.F1	NL.F1.A
P1_S1	360	T	T_360	2	ATT	I	2	AGT	S	Missense	0.000562588	NanoLuc	F1	57	NA	N/A	57.F1	NL.F1.A
P1_S1	179	G	G_179	6	GGT	G	1	AGT	S	Missense	0.001687764	NanoLuc	F1	57	NA	N/A	57.F1	NL.F1.A
P1_S1	383	T	T_383	3	TTA	L	1	ATA	I	Missense	0.000843882	NanoLuc	F1	57	NA	N/A	57.F1	NL.F1.A
P1_S1	189	A	A_189	4	AAT	N	2	ATT	I	Missense	0.001125176	NanoLuc	F1	57	NA	N/A	57.F1	NL.F1.A
P1_S1	238	G	G_238	3	GTG	V	3	GTA	V	Silent	0.000843882	NanoLuc	F1	57	NA	N/A	57.F1	NL.F1.A
P1_S1	164	T	T_164	6	TCT	S	1	ACT	T	Missense	0.001687764	NanoLuc	F1	57	NA	N/A	57.F1	NL.F1.A
P1_S1	210	C	C_210	1	ACA	T	2	AAA	K	Missense	0.000281294	NanoLuc	F1	57	NA	N/A	57.F1	NL.F1.A
P1_S1	295	A	A_295	3	TGA	*	3	TGG	W	Nonsense	0.000843882	NanoLuc	F1	57	NA	N/A	57.F1	NL.F1.A
P1_S1	194	A	A_194	8	ACG	T	1	GCG	A	Missense	0.002250352	NanoLuc	F1	57	NA	N/A	57.F1	NL.F1.A
P1_S1	325	C	C_325	1	TTC	F	3	TTA	L	Missense	0.000281294	NanoLuc	F1	57	NA	N/A	57.F1	NL.F1.A
P1_S1	368	A	A_368	2	ACT	T	1	GCT	A	Missense	0.000562588	NanoLuc	F1	57	NA	N/A	57.F1	NL.F1.A
P1_S1	256	C	C_256	1	ACC	T	3	ACA	T	Silent	0.000281294	NanoLuc	F1	57	NA	N/A	57.F1	NL.F1.A
P1_S1	159	G	G_159	16	TGA	*	2	TTA	L	Nonsense	0.004500703	NanoLuc	F1	57	NA	N/A	57.F1	NL.F1.A
P1_S1	174	G	G_174	10	GGT	G	2	GAT	D	Missense	0.00281294	NanoLuc	F1	57	NA	N/A	57.F1	NL.F1.A
P1_S1	155	A	A_155	11	ATT	I	1	GTT	V	Missense	0.003094233	NanoLuc	F1	57	NA	N/A	57.F1	NL.F1.A
P1_S1	204	T	T_204	2	ATC	I	2	AGC	S	Missense	0.000562588	NanoLuc	F1	57	NA	N/A	57.F1	NL.F1.A
P1_S1	190	G	G_190	6	ATG	M	3	ATT	I	Missense	0.001687764	NanoLuc	F1	57	NA	N/A	57.F1	NL.F1.A
P1_S1	216	A	A_216	7	AAT	N	2	AGT	S	Missense	0.001969058	NanoLuc	F1	57	NA	N/A	57.F1	NL.F1.A
P1_S1	201	A	A_201	2	GAG	E	2	GTG	V	Missense	0.000562588	NanoLuc	F1	57	NA	N/A	57.F1	NL.F1.A
P1_S1	316	C	C_316	3	GAC	D	3	GAT	D	Silent	0.000843882	NanoLuc	F1	57	NA	N/A	57.F1	NL.F1.A
P1_S1	340	A	A_340	2	TTA	L	3	TTG	M	Missense	0.000562588	NanoLuc	F1	57	NA	N/A	57.F1	NL.F1.A
P1_S1	384	A	A_384	2	AAA	K	2	ATA	I	Missense	0.000562588	NanoLuc	F1	57	NA	N/A	57.F1	NL.F1.A
P1_S1	281	T	T_281	1	TCT	S	1	GCT	A	Missense	0.000281294	NanoLuc	F1	57	NA	N/A	57.F1	NL.F1.A
P1_S1	295	C	C_295	2	TGC	C	3	TGG	W	Missense	0.000562588	NanoLuc	F1	57	NA	N/A	57.F1	NL.F1.A
P1_S1	361	A	A_361	2	AGA	R	3	AGT	S	Missense	0.000562588	NanoLuc	F1	57	NA	N/A	57.F1	NL.F1.A
P1_S1	307	C	C_307	3	GAC	D	3	GAT	D	Silent	0.000843882	NanoLuc	F1	57	NA	N/A	57.F1	NL.F1.A
P1_S1	268	T	T_268	3	CGT	R	3	CGA	R	Silent	0.000843882	NanoLuc	F1	57	NA	N/A	57.F1	NL.F1.A
P1_S1	145	A	A_145	7	GAA	E	3	GAT	D	Missense	0.001969058	NanoLuc	F1	57	NA	N/A	57.F1	NL.F1.A
P1_S1	316	G	G_316	1	GAG	E	3	GAT	D	Missense	0.000281294	NanoLuc	F1	57	NA	N/A	57.F1	NL.F1.A
P1_S1	256	G	G_256	3	ACG	T	3	ACA	T	Silent	0.000843882	NanoLuc	F1	57	NA	N/A	57.F1	NL.F1.A
P1_S1	262	G	G_262	1	ACG	T	3	ACA	T	Silent	0.000281294	NanoLuc	F1	57	NA	N/A	57.F1	NL.F1.A
P1_S1	275	G	G_275	1	GAG	E	1	CAG	Q	Missense	0.000281294	NanoLuc	F1	57	NA	N/A	57.F1	NL.F1.A
P1_S1	392	C	C_392	1	CTG	M	1	GTG	V	Missense	0.000281294	NanoLuc	F1	57	NA	N/A	57.F1	NL.F1.A
P1_S1	174	T	T_174	25	GTT	V	2	GAT	D	Missense	0.007032349	NanoLuc	F1	57	NA	N/A	57.F1	NL.F1.A
P1_S1	310	G	G_310	2	CCG	P	3	CCA	P	Silent	0.000562588	NanoLuc	F1	57	NA	N/A	57.F1	NL.F1.A
P1_S1	150	C	C_150	1	ACT	T	2	AAT	N	Missense	0.000281294	NanoLuc	F1	57	NA	N/A	57.F1	NL.F1.A
P1_S1	227	G	G_227	3	GGT	G	1	AGT	S	Missense	0.000843882	NanoLuc	F1	57	NA	N/A	57.F1	NL.F1.A
P1_S1	282	A	A_282	2	GAT	D	2	GCT	A	Missense	0.000562588	NanoLuc	F1	57	NA	N/A	57.F1	NL.F1.A
P1_S1	151	G	G_151	46	AAG	K	3	AAT	N	Missense	0.012939522	NanoLuc	F1	57	NA	N/A	57.F1	NL.F1.A
P1_S1	205	A	A_205	5	AGA	R	3	AGC	S	Missense	0.00140647	NanoLuc	F1	57	NA	N/A	57.F1	NL.F1.A
P1_S1	384	C	C_384	6	ACA	T	2	ATA	I	Missense	0.001687764	NanoLuc	F1	57	NA	N/A	57.F1	NL.F1.A
P1_S1	168	G	G_168	6	CGG	R	2	CAG	Q	Missense	0.001687764	NanoLuc	F1	57	NA	N/A	57.F1	NL.F1.A
P1_S1	368	C	C_368	1	CCT	P	1	GCT	A	Missense	0.000281294	NanoLuc	F1	57	NA	N/A	57.F1	NL.F1.A
P1_S1	361	C	C_361	1	AGC	S	3	AGT	S	Silent	0.000281294	NanoLuc	F1	57	NA	N/A	57.F1	NL.F1.A
P1_S1	326	A	A_326	3	ACA	T	1	GCA	A	Missense	0.000843882	NanoLuc	F1	57	NA	N/A	57.F1	NL.F1.A
P1_S1	145	C	C_145	1	GAC	D	3	GAT	D	Silent	0.000281294	NanoLuc	F1	57	NA	N/A	57.F1	NL.F1.A
P1_S1	222	A	A_222	2	TAG	*	2	TGG	W	Nonsense	0.000562588	NanoLuc	F1	57	NA	N/A	57.F1	NL.F1.A
P1_S1	400	A	A_400	1	AAA	K	3	AAT	N	Missense	0.000281294	NanoLuc	F1	57	NA	N/A	57.F1	NL.F1.A
P1_S1	205	G	G_205	2	AGG	R	3	AGC	S	Missense	0.000562588	NanoLuc	F1	57	NA	N/A	57.F1	NL.F1.A
P1_S1	392	T	T_392	4	TTG	M	1	GTG	V	Missense	0.001125176	NanoLuc	F1	57	NA	N/A	57.F1	NL.F1.A
P1_S1	377	A	A_377	6	AAT	N	1	GAT	D	Missense	0.001687764	NanoLuc	F1	57	NA	N/A	57.F1	NL.F1.A
P1_S1	256	T	T_256	1	ACT	T	3	ACA	T	Silent	0.000281294	NanoLuc	F1	57	NA	N/A	57.F1	NL.F1.A
P1_S1	282	G	G_282	1	GGT	G	2	GCT	A	Missense	0.000281294	NanoLuc	F1	57	NA	N/A	57.F1	NL.F1.A
P1_S1	227	T	T_227	3	TGT	C	1	AGT	S	Missense	0.000843882	NanoLuc	F1	57	NA	N/A	57.F1	NL.F1.A
P1_S1	348	A	A_348	4	GAT	D	2	GCT	A	Missense	0.001125176	NanoLuc	F1	57	NA	N/A	57.F1	NL.F1.A
P1_S1	332	G	G_332	3	GTA	V	1	TTA	L	Missense	0.000843882	NanoLuc	F1	57	NA	N/A	57.F1	NL.F1.A
P1_S1	296	A	A_296	1	ACG	T	1	TCG	S	Missense	0.000281294	NanoLuc	F1	57	NA	N/A	57.F1	NL.F1.A
P1_S1	361	G	G_361	1	AGG	R	3	AGT	S	Missense	0.000281294	NanoLuc	F1	57	NA	N/A	57.F1	NL.F1.A
P1_S1	282	T	T_282	4	GTT	V	2	GCT	A	Missense	0.001125176	NanoLuc	F1	57	NA	N/A	57.F1	NL.F1.A
P1_S1	239	A	A_239	1	ATA	I	1	GTA	V	Missense	0.000281294	NanoLuc	F1	57	NA	N/A	57.F1	NL.F1.A
P1_S1	199	T	T_199	6	CCT	P	3	CCG	P	Silent	0.001687764	NanoLuc	F1	57	NA	N/A	57.F1	NL.F1.A
P1_S1	150	G	G_150	2	AGT	S	2	AAT	N	Missense	0.000562588	NanoLuc	F1	57	NA	N/A	57.F1	NL.F1.A
P1_S1	160	G	G_160	2	TTG	M	3	TTA	L	Missense	0.000562588	NanoLuc	F1	57	NA	N/A	57.F1	NL.F1.A
P1_S1	170	A	A_170	11	AGA	R	1	CGA	R	Silent	0.003094233	NanoLuc	F1	57	NA	N/A	57.F1	NL.F1.A
P1_S1	189	G	G_189	13	AGT	S	2	ATT	I	Missense	0.003656821	NanoLuc	F1	57	NA	N/A	57.F1	NL.F1.A
P1_S1	263	A	A_263	4	ACT	T	1	TCT	S	Missense	0.001125176	NanoLuc	F1	57	NA	N/A	57.F1	NL.F1.A
P1_S1	176	T	T_176	3	TCT	S	1	CCT	P	Missense	0.000843882	NanoLuc	F1	57	NA	N/A	57.F1	NL.F1.A
P1_S1	175	A	A_175	5	GAA	E	3	GAT	D	Missense	0.00140647	NanoLuc	F1	57	NA	N/A	57.F1	NL.F1.A
P1_S1	298	T	T_298	3	TCT	S	3	TCG	S	Silent	0.000843882	NanoLuc	F1	57	NA	N/A	57.F1	NL.F1.A
P1_S1	333	A	A_333	1	TAA	*	2	TTA	L	Nonsense	0.000281294	NanoLuc	F1	57	NA	N/A	57.F1	NL.F1.A
P1_S1	369	A	A_369	1	GAT	D	2	GCT	A	Missense	0.000281294	NanoLuc	F1	57	NA	N/A	57.F1	NL.F1.A
P1_S1	385	C	C_385	1	ATC	I	3	ATA	I	Silent	0.000281294	NanoLuc	F1	57	NA	N/A	57.F1	NL.F1.A
P1_S1	205	T	T_205	6	AGT	S	3	AGC	S	Silent	0.001687764	NanoLuc	F1	57	NA	N/A	57.F1	NL.F1.A
P1_S1	175	C	C_175	7	GAC	D	3	GAT	D	Silent	0.001969058	NanoLuc	F1	57	NA	N/A	57.F1	NL.F1.A
P1_S1	296	C	C_296	1	CCG	P	1	TCG	S	Missense	0.000281294	NanoLuc	F1	57	NA	N/A	57.F1	NL.F1.A
P1_S1	145	G	G_145	6	GAG	E	3	GAT	D	Missense	0.001687764	NanoLuc	F1	57	NA	N/A	57.F1	NL.F1.A
P1_S1	400	G	G_400	1	AAG	K	3	AAT	N	Missense	0.000281294	NanoLuc	F1	57	NA	N/A	57.F1	NL.F1.A
P1_S1	185	A	A_185	5	ACT	T	1	TCT	S	Missense	0.00140647	NanoLuc	F1	57	NA	N/A	57.F1	NL.F1.A
P1_S1	222	T	T_222	5	TTG	M	2	TGG	W	Missense	0.00140647	NanoLuc	F1	57	NA	N/A	57.F1	NL.F1.A
P1_S1	292	A	A_292	2	GTA	V	3	GTT	V	Silent	0.000562588	NanoLuc	F1	57	NA	N/A	57.F1	NL.F1.A
P1_S1	177	A	A_177	2	CAT	H	2	CCT	P	Missense	0.000562588	NanoLuc	F1	57	NA	N/A	57.F1	NL.F1.A
P1_S1	269	C	C_269	3	CGG	R	1	TGG	W	Missense	0.000843882	NanoLuc	F1	57	NA	N/A	57.F1	NL.F1.A
P1_S1	213	A	A_213	3	TAG	*	2	TGG	W	Nonsense	0.000843882	NanoLuc	F1	57	NA	N/A	57.F1	NL.F1.A
P1_S1	251	C	C_251	1	CCC	P	1	GCC	A	Missense	0.000281294	NanoLuc	F1	57	NA	N/A	57.F1	NL.F1.A
P1_S1	362	G	G_362	3	GTA	V	1	ATA	I	Missense	0.000843882	NanoLuc	F1	57	NA	N/A	57.F1	NL.F1.A
P1_S1	318	C	C_318	3	ACG	T	2	AAG	K	Missense	0.000843882	NanoLuc	F1	57	NA	N/A	57.F1	NL.F1.A
P1_S1	401	C	C_401	1	CCT	P	1	ACT	T	Missense	0.000281294	NanoLuc	F1	57	NA	N/A	57.F1	NL.F1.A
P1_S1	150	T	T_150	10	ATT	I	2	AAT	N	Missense	0.00281294	NanoLuc	F1	57	NA	N/A	57.F1	NL.F1.A
P1_S1	239	T	T_239	4	TTA	L	1	GTA	V	Missense	0.001125176	NanoLuc	F1	57	NA	N/A	57.F1	NL.F1.A
P1_S1	228	A	A_228	8	AAT	N	2	AGT	S	Missense	0.002250352	NanoLuc	F1	57	NA	N/A	57.F1	NL.F1.A
P1_S1	191	T	T_191	3	TCA	S	1	CCA	P	Missense	0.000843882	NanoLuc	F1	57	NA	N/A	57.F1	NL.F1.A
P1_S1	207	G	G_207	5	GGA	G	2	GTA	V	Missense	0.00140647	NanoLuc	F1	57	NA	N/A	57.F1	NL.F1.A
P1_S1	245	T	T_245	1	TAT	Y	1	GAT	D	Missense	0.000281294	NanoLuc	F1	57	NA	N/A	57.F1	NL.F1.A
P1_S1	385	T	T_385	2	ATT	I	3	ATA	I	Silent	0.000562588	NanoLuc	F1	57	NA	N/A	57.F1	NL.F1.A
P1_S1	276	G	G_276	3	CGG	R	2	CAG	Q	Missense	0.000843882	NanoLuc	F1	57	NA	N/A	57.F1	NL.F1.A
P1_S1	348	T	T_348	5	GTT	V	2	GCT	A	Missense	0.00140647	NanoLuc	F1	57	NA	N/A	57.F1	NL.F1.A
P1_S1	263	G	G_263	1	GCT	A	1	TCT	S	Missense	0.000281294	NanoLuc	F1	57	NA	N/A	57.F1	NL.F1.A
P1_S1	198	T	T_198	3	CTG	M	2	CCG	P	Missense	0.000843882	NanoLuc	F1	57	NA	N/A	57.F1	NL.F1.A
P1_S1	190	A	A_190	3	ATA	I	3	ATT	I	Silent	0.000843882	NanoLuc	F1	57	NA	N/A	57.F1	NL.F1.A
P1_S1	299	G	G_299	1	GAG	E	1	AAG	K	Missense	0.000281294	NanoLuc	F1	57	NA	N/A	57.F1	NL.F1.A
P1_S1	318	G	G_318	3	AGG	R	2	AAG	K	Missense	0.000843882	NanoLuc	F1	57	NA	N/A	57.F1	NL.F1.A
P1_S1	165	T	T_165	19	ATT	I	2	ACT	T	Missense	0.005344585	NanoLuc	F1	57	NA	N/A	57.F1	NL.F1.A
P1_S1	285	T	T_285	2	GTA	V	2	GAA	E	Missense	0.000562588	NanoLuc	F1	57	NA	N/A	57.F1	NL.F1.A
P1_S1	283	C	C_283	1	GCC	A	3	GCT	A	Silent	0.000281294	NanoLuc	F1	57	NA	N/A	57.F1	NL.F1.A
P1_S1	161	C	C_161	8	CCA	P	1	ACA	T	Missense	0.002250352	NanoLuc	F1	57	NA	N/A	57.F1	NL.F1.A
P1_S1	394	A	A_394	4	GTA	V	3	GTG	V	Silent	0.001125176	NanoLuc	F1	57	NA	N/A	57.F1	NL.F1.A
P1_S1	185	C	C_185	5	CCT	P	1	TCT	S	Missense	0.00140647	NanoLuc	F1	57	NA	N/A	57.F1	NL.F1.A
P1_S1	304	C	C_304	2	GAC	D	3	GAT	D	Silent	0.000562588	NanoLuc	F1	57	NA	N/A	57.F1	NL.F1.A
P1_S1	362	T	T_362	2	TTA	L	1	ATA	I	Missense	0.000562588	NanoLuc	F1	57	NA	N/A	57.F1	NL.F1.A
P1_S1	270	A	A_270	1	TAG	*	2	TGG	W	Nonsense	0.000281294	NanoLuc	F1	57	NA	N/A	57.F1	NL.F1.A
P1_S1	146	G	G_146	9	GGT	G	1	AGT	S	Missense	0.002531646	NanoLuc	F1	57	NA	N/A	57.F1	NL.F1.A
P1_S1	276	T	T_276	1	CTG	M	2	CAG	Q	Missense	0.000281294	NanoLuc	F1	57	NA	N/A	57.F1	NL.F1.A
P1_S1	175	G	G_175	19	GAG	E	3	GAT	D	Missense	0.005344585	NanoLuc	F1	57	NA	N/A	57.F1	NL.F1.A
P1_S1	297	A	A_297	3	TAG	*	2	TCG	S	Nonsense	0.000843882	NanoLuc	F1	57	NA	N/A	57.F1	NL.F1.A
P1_S1	378	G	G_378	1	GGT	G	2	GAT	D	Missense	0.000281294	NanoLuc	F1	57	NA	N/A	57.F1	NL.F1.A
P1_S1	266	A	A_266	4	AGA	R	1	CGA	R	Silent	0.001125176	NanoLuc	F1	57	NA	N/A	57.F1	NL.F1.A
P1_S1	311	G	G_311	2	GTT	V	1	TTT	F	Missense	0.000562588	NanoLuc	F1	57	NA	N/A	57.F1	NL.F1.A
P1_S1	223	A	A_223	7	TGA	*	3	TGG	W	Nonsense	0.001969058	NanoLuc	F1	57	NA	N/A	57.F1	NL.F1.A
P1_S1	154	G	G_154	32	GTG	V	3	GTT	V	Silent	0.009001406	NanoLuc	F1	57	NA	N/A	57.F1	NL.F1.A
P1_S1	190	C	C_190	2	ATC	I	3	ATT	I	Silent	0.000562588	NanoLuc	F1	57	NA	N/A	57.F1	NL.F1.A
P1_S1	240	A	A_240	3	GAA	E	2	GTA	V	Missense	0.000843882	NanoLuc	F1	57	NA	N/A	57.F1	NL.F1.A
P1_S1	334	G	G_334	1	TTG	M	3	TTA	L	Missense	0.000281294	NanoLuc	F1	57	NA	N/A	57.F1	NL.F1.A
P1_S1	318	T	T_318	3	ATG	M	2	AAG	K	Missense	0.000843882	NanoLuc	F1	57	NA	N/A	57.F1	NL.F1.A
P1_S1	258	A	A_258	6	AAC	N	2	ATC	I	Missense	0.001687764	NanoLuc	F1	57	NA	N/A	57.F1	NL.F1.A
P1_S1	166	A	A_166	7	ACA	T	3	ACT	T	Silent	0.001969058	NanoLuc	F1	57	NA	N/A	57.F1	NL.F1.A
P1_S1	327	G	G_327	1	GGA	G	2	GCA	A	Missense	0.000281294	NanoLuc	F1	57	NA	N/A	57.F1	NL.F1.A
P1_S1	277	A	A_277	3	CAA	Q	3	CAG	Q	Silent	0.000843882	NanoLuc	F1	57	NA	N/A	57.F1	NL.F1.A
P1_S1	409	G	G_409	3	CCG	P	3	CCA	P	Silent	0.000843882	NanoLuc	F1	57	NA	N/A	57.F1	NL.F1.A
P1_S1	283	G	G_283	2	GCG	A	3	GCT	A	Silent	0.000562588	NanoLuc	F1	57	NA	N/A	57.F1	NL.F1.A
P1_S1	176	A	A_176	7	ACT	T	1	CCT	P	Missense	0.001969058	NanoLuc	F1	57	NA	N/A	57.F1	NL.F1.A
P1_S1	394	C	C_394	3	GTC	V	3	GTG	V	Silent	0.000843882	NanoLuc	F1	57	NA	N/A	57.F1	NL.F1.A
P1_S1	270	T	T_270	1	TTG	M	2	TGG	W	Missense	0.000281294	NanoLuc	F1	57	NA	N/A	57.F1	NL.F1.A
P1_S1	312	A	A_312	3	TAT	Y	2	TTT	F	Missense	0.000843882	NanoLuc	F1	57	NA	N/A	57.F1	NL.F1.A
P1_S1	206	C	C_206	1	CTA	L	1	GTA	V	Missense	0.000281294	NanoLuc	F1	57	NA	N/A	57.F1	NL.F1.A
P1_S1	378	T	T_378	2	GTT	V	2	GAT	D	Missense	0.000562588	NanoLuc	F1	57	NA	N/A	57.F1	NL.F1.A
P1_S1	161	G	G_161	5	GCA	A	1	ACA	T	Missense	0.00140647	NanoLuc	F1	57	NA	N/A	57.F1	NL.F1.A
P1_S1	246	G	G_246	3	GGT	G	2	GAT	D	Missense	0.000843882	NanoLuc	F1	57	NA	N/A	57.F1	NL.F1.A
P1_S1	335	C	C_335	1	CTT	L	1	ATT	I	Missense	0.000281294	NanoLuc	F1	57	NA	N/A	57.F1	NL.F1.A
P1_S1	305	A	A_305	4	AAT	N	1	GAT	D	Missense	0.001125176	NanoLuc	F1	57	NA	N/A	57.F1	NL.F1.A
P1_S1	231	C	C_231	1	ACT	T	2	AAT	N	Missense	0.000281294	NanoLuc	F1	57	NA	N/A	57.F1	NL.F1.A
P1_S1	240	C	C_240	4	GCA	A	2	GTA	V	Missense	0.001125176	NanoLuc	F1	57	NA	N/A	57.F1	NL.F1.A
P1_S1	277	C	C_277	1	CAC	H	3	CAG	Q	Missense	0.000281294	NanoLuc	F1	57	NA	N/A	57.F1	NL.F1.A
P1_S1	223	T	T_223	5	TGT	C	3	TGG	W	Missense	0.00140647	NanoLuc	F1	57	NA	N/A	57.F1	NL.F1.A
P1_S1	409	T	T_409	1	CCT	P	3	CCA	P	Silent	0.000281294	NanoLuc	F1	57	NA	N/A	57.F1	NL.F1.A
P1_S1	297	T	T_297	5	TTG	M	2	TCG	S	Missense	0.00140647	NanoLuc	F1	57	NA	N/A	57.F1	NL.F1.A
P1_S1	319	A	A_319	2	AAA	K	3	AAG	K	Silent	0.000562588	NanoLuc	F1	57	NA	N/A	57.F1	NL.F1.A
P1_S1	184	G	G_184	5	ACG	T	3	ACA	T	Silent	0.00140647	NanoLuc	F1	57	NA	N/A	57.F1	NL.F1.A
P1_S1	225	G	G_225	2	AGT	S	2	ACT	T	Missense	0.000562588	NanoLuc	F1	57	NA	N/A	57.F1	NL.F1.A
P1_S1	206	T	T_206	9	TTA	L	1	GTA	V	Missense	0.002531646	NanoLuc	F1	57	NA	N/A	57.F1	NL.F1.A
P1_S1	229	C	C_229	2	AGC	S	3	AGT	S	Silent	0.000562588	NanoLuc	F1	57	NA	N/A	57.F1	NL.F1.A
P1_S1	342	T	T_342	2	CTT	L	2	CCT	P	Missense	0.000562588	NanoLuc	F1	57	NA	N/A	57.F1	NL.F1.A
P1_S1	153	C	C_153	3	GCT	A	2	GTT	V	Missense	0.000843882	NanoLuc	F1	57	NA	N/A	57.F1	NL.F1.A
P1_S1	386	G	G_386	1	GGT	G	1	TGT	C	Missense	0.000281294	NanoLuc	F1	57	NA	N/A	57.F1	NL.F1.A
P1_S1	196	A	A_196	1	GCA	A	3	GCG	A	Silent	0.000281294	NanoLuc	F1	57	NA	N/A	57.F1	NL.F1.A
P1_S1	374	A	A_374	1	ACT	T	1	TCT	S	Missense	0.000281294	NanoLuc	F1	57	NA	N/A	57.F1	NL.F1.A
P1_S1	161	T	T_161	3	TCA	S	1	ACA	T	Missense	0.000843882	NanoLuc	F1	57	NA	N/A	57.F1	NL.F1.A
P1_S1	176	G	G_176	1	GCT	A	1	CCT	P	Missense	0.000281294	NanoLuc	F1	57	NA	N/A	57.F1	NL.F1.A
P1_S1	146	T	T_146	2	TGT	C	1	AGT	S	Missense	0.000562588	NanoLuc	F1	57	NA	N/A	57.F1	NL.F1.A
P1_S1	291	C	C_291	5	GCT	A	2	GTT	V	Missense	0.00140647	NanoLuc	F1	57	NA	N/A	57.F1	NL.F1.A
P1_S1	410	A	A_410	1	ATT	I	1	TTT	F	Missense	0.000281294	NanoLuc	F1	57	NA	N/A	57.F1	NL.F1.A
P1_S1	264	T	T_264	3	TTT	F	2	TCT	S	Missense	0.000843882	NanoLuc	F1	57	NA	N/A	57.F1	NL.F1.A
P1_S1	246	T	T_246	4	GTT	V	2	GAT	D	Missense	0.001125176	NanoLuc	F1	57	NA	N/A	57.F1	NL.F1.A
P1_S1	332	C	C_332	2	CTA	L	1	TTA	L	Silent	0.000562588	NanoLuc	F1	57	NA	N/A	57.F1	NL.F1.A
P1_S1	165	A	A_165	21	AAT	N	2	ACT	T	Missense	0.005907173	NanoLuc	F1	57	NA	N/A	57.F1	NL.F1.A
P1_S1	372	C	C_372	2	ACT	T	2	AAT	N	Missense	0.000562588	NanoLuc	F1	57	NA	N/A	57.F1	NL.F1.A
P1_S1	312	C	C_312	9	TCT	S	2	TTT	F	Missense	0.002531646	NanoLuc	F1	57	NA	N/A	57.F1	NL.F1.A
P1_S1	271	A	A_271	6	TGA	*	3	TGG	W	Nonsense	0.001687764	NanoLuc	F1	57	NA	N/A	57.F1	NL.F1.A
P1_S1	395	G	G_395	1	GCT	A	1	CCT	P	Missense	0.000281294	NanoLuc	F1	57	NA	N/A	57.F1	NL.F1.A
P1_S1	298	A	A_298	3	TCA	S	3	TCG	S	Silent	0.000843882	NanoLuc	F1	57	NA	N/A	57.F1	NL.F1.A
P1_S1	379	A	A_379	5	GAA	E	3	GAT	D	Missense	0.00140647	NanoLuc	F1	57	NA	N/A	57.F1	NL.F1.A
P1_S1	345	T	T_345	1	CTA	L	2	CGA	R	Missense	0.000281294	NanoLuc	F1	57	NA	N/A	57.F1	NL.F1.A
P1_S1	319	T	T_319	3	AAT	N	3	AAG	K	Missense	0.000843882	NanoLuc	F1	57	NA	N/A	57.F1	NL.F1.A
P1_S1	402	T	T_402	3	ATT	I	2	ACT	T	Missense	0.000843882	NanoLuc	F1	57	NA	N/A	57.F1	NL.F1.A
P1_S1	212	G	G_212	6	GGG	G	1	TGG	W	Missense	0.001687764	NanoLuc	F1	57	NA	N/A	57.F1	NL.F1.A
P1_S1	240	G	G_240	1	GGA	G	2	GTA	V	Missense	0.000281294	NanoLuc	F1	57	NA	N/A	57.F1	NL.F1.A
P1_S1	191	A	A_191	1	ACA	T	1	CCA	P	Missense	0.000281294	NanoLuc	F1	57	NA	N/A	57.F1	NL.F1.A
P1_S1	343	A	A_343	3	CCA	P	3	CCT	P	Silent	0.000843882	NanoLuc	F1	57	NA	N/A	57.F1	NL.F1.A
P1_S1	258	G	G_258	2	AGC	S	2	ATC	I	Missense	0.000562588	NanoLuc	F1	57	NA	N/A	57.F1	NL.F1.A
P1_S1	162	A	A_162	29	AAA	K	2	ACA	T	Missense	0.008157525	NanoLuc	F1	57	NA	N/A	57.F1	NL.F1.A
P1_S1	191	G	G_191	1	GCA	A	1	CCA	P	Missense	0.000281294	NanoLuc	F1	57	NA	N/A	57.F1	NL.F1.A
P1_S1	410	C	C_410	2	CTT	L	1	TTT	F	Missense	0.000562588	NanoLuc	F1	57	NA	N/A	57.F1	NL.F1.A
P1_S1	241	C	C_241	4	GTC	V	3	GTA	V	Silent	0.001125176	NanoLuc	F1	57	NA	N/A	57.F1	NL.F1.A
P1_S1	147	A	A_147	7	AAT	N	2	AGT	S	Missense	0.001969058	NanoLuc	F1	57	NA	N/A	57.F1	NL.F1.A
P1_S1	229	G	G_229	4	AGG	R	3	AGT	S	Missense	0.001125176	NanoLuc	F1	57	NA	N/A	57.F1	NL.F1.A
P1_S1	350	A	A_350	8	ATG	M	1	TTG	M	Silent	0.002250352	NanoLuc	F1	57	NA	N/A	57.F1	NL.F1.A
P1_S1	201	G	G_201	7	GGG	G	2	GTG	V	Missense	0.001969058	NanoLuc	F1	57	NA	N/A	57.F1	NL.F1.A
P1_S1	398	C	C_398	1	CAT	H	1	AAT	N	Missense	0.000281294	NanoLuc	F1	57	NA	N/A	57.F1	NL.F1.A
P1_S1	233	T	T_233	4	TAT	Y	1	GAT	D	Missense	0.001125176	NanoLuc	F1	57	NA	N/A	57.F1	NL.F1.A
P1_S1	379	C	C_379	1	GAC	D	3	GAT	D	Silent	0.000281294	NanoLuc	F1	57	NA	N/A	57.F1	NL.F1.A
P1_S1	366	T	T_366	1	GTG	V	2	GAG	E	Missense	0.000281294	NanoLuc	F1	57	NA	N/A	57.F1	NL.F1.A
P1_S1	357	G	G_357	2	TGT	C	2	TCT	S	Missense	0.000562588	NanoLuc	F1	57	NA	N/A	57.F1	NL.F1.A
P1_S1	287	C	C_287	2	CTT	L	1	TTT	F	Missense	0.000562588	NanoLuc	F1	57	NA	N/A	57.F1	NL.F1.A
P1_S1	350	C	C_350	2	CTG	M	1	TTG	M	Silent	0.000562588	NanoLuc	F1	57	NA	N/A	57.F1	NL.F1.A
P1_S1	290	A	A_290	3	ATT	I	1	GTT	V	Missense	0.000843882	NanoLuc	F1	57	NA	N/A	57.F1	NL.F1.A
P1_S1	186	T	T_186	8	TTT	F	2	TCT	S	Missense	0.002250352	NanoLuc	F1	57	NA	N/A	57.F1	NL.F1.A
P1_S1	181	G	G_181	12	AGG	R	3	AGT	S	Missense	0.003375527	NanoLuc	F1	57	NA	N/A	57.F1	NL.F1.A
P1_S1	147	C	C_147	1	ACT	T	2	AGT	S	Missense	0.000281294	NanoLuc	F1	57	NA	N/A	57.F1	NL.F1.A
P1_S1	162	G	G_162	5	AGA	R	2	ACA	T	Missense	0.00140647	NanoLuc	F1	57	NA	N/A	57.F1	NL.F1.A
P1_S1	313	A	A_313	2	TTA	L	3	TTT	F	Missense	0.000562588	NanoLuc	F1	57	NA	N/A	57.F1	NL.F1.A
P1_S1	364	G	G_364	1	ATG	M	3	ATA	I	Missense	0.000281294	NanoLuc	F1	57	NA	N/A	57.F1	NL.F1.A
P1_S1	346	G	G_346	2	CGG	R	3	CGA	R	Silent	0.000562588	NanoLuc	F1	57	NA	N/A	57.F1	NL.F1.A
P1_S1	377	C	C_377	1	CAT	H	1	GAT	D	Missense	0.000281294	NanoLuc	F1	57	NA	N/A	57.F1	NL.F1.A
P1_S1	336	A	A_336	3	AAT	N	2	ATT	I	Missense	0.000843882	NanoLuc	F1	57	NA	N/A	57.F1	NL.F1.A
P1_S1	308	T	T_308	3	TCA	S	1	CCA	P	Missense	0.000843882	NanoLuc	F1	57	NA	N/A	57.F1	NL.F1.A
P1_S1	247	C	C_247	4	GAC	D	3	GAT	D	Silent	0.001125176	NanoLuc	F1	57	NA	N/A	57.F1	NL.F1.A
P1_S1	224	G	G_224	2	GCT	A	1	ACT	T	Missense	0.000562588	NanoLuc	F1	57	NA	N/A	57.F1	NL.F1.A
P1_S1	323	C	C_323	1	CTA	L	1	TTA	L	Silent	0.000281294	NanoLuc	F1	57	NA	N/A	57.F1	NL.F1.A
P1_S1	333	C	C_333	1	TCA	S	2	TTA	L	Missense	0.000281294	NanoLuc	F1	57	NA	N/A	57.F1	NL.F1.A
P1_S1	388	A	A_388	1	TGA	*	3	TGT	C	Nonsense	0.000281294	NanoLuc	F1	57	NA	N/A	57.F1	NL.F1.A
P1_S1	299	C	C_299	1	CAG	Q	1	AAG	K	Missense	0.000281294	NanoLuc	F1	57	NA	N/A	57.F1	NL.F1.A
P1_S1	306	T	T_306	1	GTT	V	2	GAT	D	Missense	0.000281294	NanoLuc	F1	57	NA	N/A	57.F1	NL.F1.A
P1_S1	311	C	C_311	3	CTT	L	1	TTT	F	Missense	0.000843882	NanoLuc	F1	57	NA	N/A	57.F1	NL.F1.A
P1_S1	170	G	G_170	21	GGA	G	1	CGA	R	Missense	0.005907173	NanoLuc	F1	57	NA	N/A	57.F1	NL.F1.A
P1_S1	167	G	G_167	4	GAG	E	1	CAG	Q	Missense	0.001125176	NanoLuc	F1	57	NA	N/A	57.F1	NL.F1.A
P1_S1	272	A	A_272	2	AAT	N	1	TAT	Y	Missense	0.000562588	NanoLuc	F1	57	NA	N/A	57.F1	NL.F1.A
P1_S1	183	T	T_183	9	ATA	I	2	ACA	T	Missense	0.002531646	NanoLuc	F1	57	NA	N/A	57.F1	NL.F1.A
P1_S1	253	T	T_253	1	GCT	A	3	GCC	A	Silent	0.000281294	NanoLuc	F1	57	NA	N/A	57.F1	NL.F1.A
P1_S1	230	G	G_230	2	GAT	D	1	AAT	N	Missense	0.000562588	NanoLuc	F1	57	NA	N/A	57.F1	NL.F1.A
P1_S1	281	A	A_281	2	ACT	T	1	GCT	A	Missense	0.000562588	NanoLuc	F1	57	NA	N/A	57.F1	NL.F1.A
P1_S1	344	A	A_344	2	AGA	R	1	CGA	R	Silent	0.000562588	NanoLuc	F1	57	NA	N/A	57.F1	NL.F1.A
P1_S1	211	T	T_211	1	AAT	N	3	AAA	K	Missense	0.000281294	NanoLuc	F1	57	NA	N/A	57.F1	NL.F1.A
P1_S1	224	T	T_224	3	TCT	S	1	ACT	T	Missense	0.000843882	NanoLuc	F1	57	NA	N/A	57.F1	NL.F1.A
P1_S1	147	T	T_147	13	ATT	I	2	AGT	S	Missense	0.003656821	NanoLuc	F1	57	NA	N/A	57.F1	NL.F1.A
P1_S1	169	A	A_169	10	CAA	Q	3	CAG	Q	Silent	0.00281294	NanoLuc	F1	57	NA	N/A	57.F1	NL.F1.A
P1_S1	388	C	C_388	3	TGC	C	3	TGT	C	Silent	0.000843882	NanoLuc	F1	57	NA	N/A	57.F1	NL.F1.A
P1_S1	241	T	T_241	3	GTT	V	3	GTA	V	Silent	0.000843882	NanoLuc	F1	57	NA	N/A	57.F1	NL.F1.A
P1_S1	162	T	T_162	6	ATA	I	2	ACA	T	Missense	0.001687764	NanoLuc	F1	57	NA	N/A	57.F1	NL.F1.A
P1_S1	152	T	T_152	24	TTT	F	1	GTT	V	Missense	0.006751055	NanoLuc	F1	57	NA	N/A	57.F1	NL.F1.A
P1_S1	336	C	C_336	1	ACT	T	2	ATT	I	Missense	0.000281294	NanoLuc	F1	57	NA	N/A	57.F1	NL.F1.A
P1_S1	353	A	A_353	1	ATA	I	1	TTA	L	Missense	0.000281294	NanoLuc	F1	57	NA	N/A	57.F1	NL.F1.A
P1_S1	230	T	T_230	2	TAT	Y	1	AAT	N	Missense	0.000562588	NanoLuc	F1	57	NA	N/A	57.F1	NL.F1.A
P1_S1	373	A	A_373	1	AAA	K	3	AAT	N	Missense	0.000281294	NanoLuc	F1	57	NA	N/A	57.F1	NL.F1.A
P1_S1	209	T	T_209	3	TAA	*	1	AAA	K	Nonsense	0.000843882	NanoLuc	F1	57	NA	N/A	57.F1	NL.F1.A
P1_S1	236	A	A_236	5	ATA	I	1	GTA	V	Missense	0.00140647	NanoLuc	F1	57	NA	N/A	57.F1	NL.F1.A
P1_S1	375	T	T_375	2	TTT	F	2	TCT	S	Missense	0.000562588	NanoLuc	F1	57	NA	N/A	57.F1	NL.F1.A
P1_S1	167	T	T_167	13	TAG	*	1	CAG	Q	Nonsense	0.003656821	NanoLuc	F1	57	NA	N/A	57.F1	NL.F1.A
P1_S1	226	G	G_226	3	ACG	T	3	ACT	T	Silent	0.000843882	NanoLuc	F1	57	NA	N/A	57.F1	NL.F1.A
P1_S1	365	A	A_365	3	AAG	K	1	GAG	E	Missense	0.000843882	NanoLuc	F1	57	NA	N/A	57.F1	NL.F1.A
P1_S1	192	A	A_192	5	CAA	Q	2	CCA	P	Missense	0.00140647	NanoLuc	F1	57	NA	N/A	57.F1	NL.F1.A
P1_S1	349	A	A_349	3	GCA	A	3	GCT	A	Silent	0.000843882	NanoLuc	F1	57	NA	N/A	57.F1	NL.F1.A
P1_S1	208	C	C_208	2	GTC	V	3	GTA	V	Silent	0.000562588	NanoLuc	F1	57	NA	N/A	57.F1	NL.F1.A
P1_S1	351	A	A_351	1	TAG	*	2	TTG	M	Nonsense	0.000281294	NanoLuc	F1	57	NA	N/A	57.F1	NL.F1.A
P1_S1	242	A	A_242	2	AAT	N	1	GAT	D	Missense	0.000562588	NanoLuc	F1	57	NA	N/A	57.F1	NL.F1.A
P1_S1	321	G	G_321	1	GGG	G	2	GAG	E	Missense	0.000281294	NanoLuc	F1	57	NA	N/A	57.F1	NL.F1.A
P1_S1	148	A	A_148	5	AGA	R	3	AGT	S	Missense	0.00140647	NanoLuc	F1	57	NA	N/A	57.F1	NL.F1.A
P1_S1	396	T	T_396	1	CTT	L	2	CCT	P	Missense	0.000281294	NanoLuc	F1	57	NA	N/A	57.F1	NL.F1.A
P1_S1	182	G	G_182	1	GCA	A	1	ACA	T	Missense	0.000281294	NanoLuc	F1	57	NA	N/A	57.F1	NL.F1.A
P1_S1	259	T	T_259	3	ATT	I	3	ATC	I	Silent	0.000843882	NanoLuc	F1	57	NA	N/A	57.F1	NL.F1.A
P1_S1	163	C	C_163	1	ACC	T	3	ACA	T	Silent	0.000281294	NanoLuc	F1	57	NA	N/A	57.F1	NL.F1.A
P1_S1	169	C	C_169	4	CAC	H	3	CAG	Q	Missense	0.001125176	NanoLuc	F1	57	NA	N/A	57.F1	NL.F1.A
P1_S1	272	G	G_272	3	GAT	D	1	TAT	Y	Missense	0.000843882	NanoLuc	F1	57	NA	N/A	57.F1	NL.F1.A
P1_S1	192	G	G_192	4	CGA	R	2	CCA	P	Missense	0.001125176	NanoLuc	F1	57	NA	N/A	57.F1	NL.F1.A
P1_S1	225	A	A_225	7	AAT	N	2	ACT	T	Missense	0.001969058	NanoLuc	F1	57	NA	N/A	57.F1	NL.F1.A
P1_S1	392	A	A_392	6	ATG	M	1	GTG	V	Missense	0.001687764	NanoLuc	F1	57	NA	N/A	57.F1	NL.F1.A
P1_S1	300	C	C_300	1	ACG	T	2	AAG	K	Missense	0.000281294	NanoLuc	F1	57	NA	N/A	57.F1	NL.F1.A
P1_S1	365	T	T_365	3	TAG	*	1	GAG	E	Nonsense	0.000843882	NanoLuc	F1	57	NA	N/A	57.F1	NL.F1.A
P1_S1	337	A	A_337	4	ATA	I	3	ATT	I	Silent	0.001125176	NanoLuc	F1	57	NA	N/A	57.F1	NL.F1.A
P1_S1	151	C	C_151	1	AAC	N	3	AAT	N	Silent	0.000281294	NanoLuc	F1	57	NA	N/A	57.F1	NL.F1.A
P1_S1	166	G	G_166	13	ACG	T	3	ACT	T	Silent	0.003656821	NanoLuc	F1	57	NA	N/A	57.F1	NL.F1.A
P1_S1	158	C	C_158	2	CTA	L	1	TTA	L	Silent	0.000562588	NanoLuc	F1	57	NA	N/A	57.F1	NL.F1.A
P1_S1	402	A	A_402	5	AAT	N	2	ACT	T	Missense	0.00140647	NanoLuc	F1	57	NA	N/A	57.F1	NL.F1.A
P1_S1	148	C	C_148	3	AGC	S	3	AGT	S	Silent	0.000843882	NanoLuc	F1	57	NA	N/A	57.F1	NL.F1.A
P1_S1	321	T	T_321	1	GTG	V	2	GAG	E	Missense	0.000281294	NanoLuc	F1	57	NA	N/A	57.F1	NL.F1.A
P1_S1	248	C	C_248	1	CAC	H	1	TAC	Y	Missense	0.000281294	NanoLuc	F1	57	NA	N/A	57.F1	NL.F1.A
P1_S1	351	C	C_351	3	TCG	S	2	TTG	M	Missense	0.000843882	NanoLuc	F1	57	NA	N/A	57.F1	NL.F1.A
P1_S1	279	C	C_279	2	ACT	T	2	ATT	I	Missense	0.000562588	NanoLuc	F1	57	NA	N/A	57.F1	NL.F1.A
P1_S1	337	C	C_337	2	ATC	I	3	ATT	I	Silent	0.000562588	NanoLuc	F1	57	NA	N/A	57.F1	NL.F1.A
P1_S1	186	A	A_186	3	TAT	Y	2	TCT	S	Missense	0.000843882	NanoLuc	F1	57	NA	N/A	57.F1	NL.F1.A
P1_S1	381	A	A_381	2	GAT	D	2	GCT	A	Missense	0.000562588	NanoLuc	F1	57	NA	N/A	57.F1	NL.F1.A
P1_S1	208	G	G_208	2	GTG	V	3	GTA	V	Silent	0.000562588	NanoLuc	F1	57	NA	N/A	57.F1	NL.F1.A
P1_S1	260	C	C_260	1	CCA	P	1	ACA	T	Missense	0.000281294	NanoLuc	F1	57	NA	N/A	57.F1	NL.F1.A
P1_S1	231	G	G_231	2	AGT	S	2	AAT	N	Missense	0.000562588	NanoLuc	F1	57	NA	N/A	57.F1	NL.F1.A
P1_S1	325	G	G_325	3	TTG	M	3	TTA	L	Missense	0.000843882	NanoLuc	F1	57	NA	N/A	57.F1	NL.F1.A
P1_S1	266	T	T_266	5	TGA	*	1	CGA	R	Nonsense	0.00140647	NanoLuc	F1	57	NA	N/A	57.F1	NL.F1.A
P1_S1	192	T	T_192	1	CTA	L	2	CCA	P	Missense	0.000281294	NanoLuc	F1	57	NA	N/A	57.F1	NL.F1.A
P1_S1	233	A	A_233	2	AAT	N	1	GAT	D	Missense	0.000562588	NanoLuc	F1	57	NA	N/A	57.F1	NL.F1.A
P1_S1	330	A	A_330	26	CAT	H	2	CGT	R	Missense	0.007313643	NanoLuc	F1	57	NA	N/A	57.F1	NL.F1.A
P1_S1	322	A	A_322	1	GAA	E	3	GAG	E	Silent	0.000281294	NanoLuc	F1	57	NA	N/A	57.F1	NL.F1.A
P1_S1	404	T	T_404	1	TTT	F	1	ATT	I	Missense	0.000281294	NanoLuc	F1	57	NA	N/A	57.F1	NL.F1.A
P1_S1	179	T	T_179	4	TGT	C	1	AGT	S	Missense	0.001125176	NanoLuc	F1	57	NA	N/A	57.F1	NL.F1.A
P1_S1	241	G	G_241	2	GTG	V	3	GTA	V	Silent	0.000562588	NanoLuc	F1	57	NA	N/A	57.F1	NL.F1.A
P1_S1	163	G	G_163	2	ACG	T	3	ACA	T	Silent	0.000562588	NanoLuc	F1	57	NA	N/A	57.F1	NL.F1.A
P1_S1	244	G	G_244	3	GAG	E	3	GAT	D	Missense	0.000843882	NanoLuc	F1	57	NA	N/A	57.F1	NL.F1.A
P1_S1	359	G	G_359	1	GGT	G	1	AGT	S	Missense	0.000281294	NanoLuc	F1	57	NA	N/A	57.F1	NL.F1.A
P1_S1	396	A	A_396	7	CAT	H	2	CCT	P	Missense	0.001969058	NanoLuc	F1	57	NA	N/A	57.F1	NL.F1.A
P1_S1	261	A	A_261	1	AAA	K	2	ACA	T	Missense	0.000281294	NanoLuc	F1	57	NA	N/A	57.F1	NL.F1.A
P1_S1	308	A	A_308	1	ACA	T	1	CCA	P	Missense	0.000281294	NanoLuc	F1	57	NA	N/A	57.F1	NL.F1.A
P1_S1	178	A	A_178	7	CCA	P	3	CCT	P	Silent	0.001969058	NanoLuc	F1	57	NA	N/A	57.F1	NL.F1.A
P1_S1	260	G	G_260	3	GCA	A	1	ACA	T	Missense	0.000843882	NanoLuc	F1	57	NA	N/A	57.F1	NL.F1.A
P1_S1	337	G	G_337	2	ATG	M	3	ATT	I	Missense	0.000562588	NanoLuc	F1	57	NA	N/A	57.F1	NL.F1.A
P1_S1	153	G	G_153	12	GGT	G	2	GTT	V	Missense	0.003375527	NanoLuc	F1	57	NA	N/A	57.F1	NL.F1.A
P1_S1	211	C	C_211	1	AAC	N	3	AAA	K	Missense	0.000281294	NanoLuc	F1	57	NA	N/A	57.F1	NL.F1.A
P1_S1	275	T	T_275	2	TAG	*	1	CAG	Q	Nonsense	0.000562588	NanoLuc	F1	57	NA	N/A	57.F1	NL.F1.A
P1_S1	249	G	G_249	2	TGC	C	2	TAC	Y	Missense	0.000562588	NanoLuc	F1	57	NA	N/A	57.F1	NL.F1.A
P1_S1	304	A	A_304	1	GAA	E	3	GAT	D	Missense	0.000281294	NanoLuc	F1	57	NA	N/A	57.F1	NL.F1.A
P1_S1	330	C	C_330	1	CCT	P	2	CGT	R	Missense	0.000281294	NanoLuc	F1	57	NA	N/A	57.F1	NL.F1.A
P1_S1	310	T	T_310	4	CCT	P	3	CCA	P	Silent	0.001125176	NanoLuc	F1	57	NA	N/A	57.F1	NL.F1.A
P1_S1	400	C	C_400	1	AAC	N	3	AAT	N	Silent	0.000281294	NanoLuc	F1	57	NA	N/A	57.F1	NL.F1.A
P1_S1	301	C	C_301	2	AAC	N	3	AAG	K	Missense	0.000562588	NanoLuc	F1	57	NA	N/A	57.F1	NL.F1.A
P1_S1	155	T	T_155	13	TTT	F	1	GTT	V	Missense	0.003656821	NanoLuc	F1	57	NA	N/A	57.F1	NL.F1.A
P1_S1	194	T	T_194	8	TCG	S	1	GCG	A	Missense	0.002250352	NanoLuc	F1	57	NA	N/A	57.F1	NL.F1.A
P1_S1	352	A	A_352	1	TTA	L	3	TTG	M	Missense	0.000281294	NanoLuc	F1	57	NA	N/A	57.F1	NL.F1.A
P1_S1	149	C	C_149	5	CAT	H	1	AAT	N	Missense	0.00140647	NanoLuc	F1	57	NA	N/A	57.F1	NL.F1.A
P1_S1	247	A	A_247	2	GAA	E	3	GAT	D	Missense	0.000562588	NanoLuc	F1	57	NA	N/A	57.F1	NL.F1.A
P1_S1	267	A	A_267	4	CAA	Q	2	CGA	R	Missense	0.001125176	NanoLuc	F1	57	NA	N/A	57.F1	NL.F1.A
P1_S1	366	G	G_366	1	GGG	G	2	GAG	E	Missense	0.000281294	NanoLuc	F1	57	NA	N/A	57.F1	NL.F1.A
P1_S1	163	T	T_163	1	ACT	T	3	ACA	T	Silent	0.000281294	NanoLuc	F1	57	NA	N/A	57.F1	NL.F1.A
P1_S1	184	T	T_184	8	ACT	T	3	ACA	T	Silent	0.002250352	NanoLuc	F1	57	NA	N/A	57.F1	NL.F1.A
P1_S1	251	T	T_251	4	TCC	S	1	GCC	A	Missense	0.001125176	NanoLuc	F1	57	NA	N/A	57.F1	NL.F1.A
P1_S1	231	T	T_231	2	ATT	I	2	AAT	N	Missense	0.000562588	NanoLuc	F1	57	NA	N/A	57.F1	NL.F1.A
P1_S1	293	C	C_293	5	CGG	R	1	TGG	W	Missense	0.00140647	NanoLuc	F1	57	NA	N/A	57.F1	NL.F1.A
P1_S1	154	A	A_154	3	GTA	V	3	GTT	V	Silent	0.000843882	NanoLuc	F1	57	NA	N/A	57.F1	NL.F1.A
P1_S1	259	A	A_259	2	ATA	I	3	ATC	I	Silent	0.000562588	NanoLuc	F1	57	NA	N/A	57.F1	NL.F1.A
P1_S1	280	C	C_280	4	ATC	I	3	ATT	I	Silent	0.001125176	NanoLuc	F1	57	NA	N/A	57.F1	NL.F1.A
P1_S1	199	A	A_199	6	CCA	P	3	CCG	P	Silent	0.001687764	NanoLuc	F1	57	NA	N/A	57.F1	NL.F1.A
P1_S1	390	G	G_390	4	GGT	G	2	GAT	D	Missense	0.001125176	NanoLuc	F1	57	NA	N/A	57.F1	NL.F1.A
P1_S1	330	T	T_330	2	CTT	L	2	CGT	R	Missense	0.000562588	NanoLuc	F1	57	NA	N/A	57.F1	NL.F1.A
P1_S1	183	G	G_183	4	AGA	R	2	ACA	T	Missense	0.001125176	NanoLuc	F1	57	NA	N/A	57.F1	NL.F1.A
P1_S1	341	G	G_341	1	GCT	A	1	CCT	P	Missense	0.000281294	NanoLuc	F1	57	NA	N/A	57.F1	NL.F1.A
P1_S1	360	A	A_360	9	AAT	N	2	AGT	S	Missense	0.002531646	NanoLuc	F1	57	NA	N/A	57.F1	NL.F1.A
P1_S1	197	G	G_197	5	GCG	A	1	CCG	P	Missense	0.00140647	NanoLuc	F1	57	NA	N/A	57.F1	NL.F1.A
P1_S1	369	G	G_369	1	GGT	G	2	GCT	A	Missense	0.000281294	NanoLuc	F1	57	NA	N/A	57.F1	NL.F1.A
P1_S1	157	C	C_157	2	GTC	V	3	GTT	V	Silent	0.000562588	NanoLuc	F1	57	NA	N/A	57.F1	NL.F1.A
P1_S1	196	T	T_196	1	GCT	A	3	GCG	A	Silent	0.000281294	NanoLuc	F1	57	NA	N/A	57.F1	NL.F1.A
P1_S1	301	T	T_301	5	AAT	N	3	AAG	K	Missense	0.00140647	NanoLuc	F1	57	NA	N/A	57.F1	NL.F1.A
P1_S1	268	G	G_268	2	CGG	R	3	CGA	R	Silent	0.000562588	NanoLuc	F1	57	NA	N/A	57.F1	NL.F1.A
P1_S1	218	T	T_218	2	TGA	*	1	AGA	R	Nonsense	0.000562588	NanoLuc	F1	57	NA	N/A	57.F1	NL.F1.A
P1_S1	200	A	A_200	3	ATG	M	1	GTG	V	Missense	0.000843882	NanoLuc	F1	57	NA	N/A	57.F1	NL.F1.A
P1_S1	167	A	A_167	39	AAG	K	1	CAG	Q	Missense	0.010970464	NanoLuc	F1	57	NA	N/A	57.F1	NL.F1.A
P1_S1	202	A	A_202	9	GTA	V	3	GTG	V	Silent	0.002531646	NanoLuc	F1	57	NA	N/A	57.F1	NL.F1.A
P1_S1	301	A	A_301	4	AAA	K	3	AAG	K	Silent	0.001125176	NanoLuc	F1	57	NA	N/A	57.F1	NL.F1.A
P1_S1	211	G	G_211	2	AAG	K	3	AAA	K	Silent	0.000562588	NanoLuc	F1	57	NA	N/A	57.F1	NL.F1.A
P1_S1	157	G	G_157	13	GTG	V	3	GTT	V	Silent	0.003656821	NanoLuc	F1	57	NA	N/A	57.F1	NL.F1.A
P1_S1	213	C	C_213	1	TCG	S	2	TGG	W	Missense	0.000281294	NanoLuc	F1	57	NA	N/A	57.F1	NL.F1.A
P1_S1	370	C	C_370	1	GCC	A	3	GCT	A	Silent	0.000281294	NanoLuc	F1	57	NA	N/A	57.F1	NL.F1.A
P1_S1	234	C	C_234	3	GCT	A	2	GAT	D	Missense	0.000843882	NanoLuc	F1	57	NA	N/A	57.F1	NL.F1.A
P1_S1	217	A	A_217	1	AGA	R	3	AGT	S	Missense	0.000281294	NanoLuc	F1	57	NA	N/A	57.F1	NL.F1.A
P1_S1	215	G	G_215	3	GGT	G	1	AGT	S	Missense	0.000843882	NanoLuc	F1	57	NA	N/A	57.F1	NL.F1.A
P1_S1	177	T	T_177	4	CTT	L	2	CCT	P	Missense	0.001125176	NanoLuc	F1	57	NA	N/A	57.F1	NL.F1.A
P1_S1	354	C	C_354	1	TCA	S	2	TTA	L	Missense	0.000281294	NanoLuc	F1	57	NA	N/A	57.F1	NL.F1.A
P1_S1	226	C	C_226	4	ACC	T	3	ACT	T	Silent	0.001125176	NanoLuc	F1	57	NA	N/A	57.F1	NL.F1.A
P1_S1	292	C	C_292	5	GTC	V	3	GTT	V	Silent	0.00140647	NanoLuc	F1	57	NA	N/A	57.F1	NL.F1.A
P1_S1	290	C	C_290	5	CTT	L	1	GTT	V	Missense	0.00140647	NanoLuc	F1	57	NA	N/A	57.F1	NL.F1.A
P1_S1	193	G	G_193	9	CCG	P	3	CCA	P	Silent	0.002531646	NanoLuc	F1	57	NA	N/A	57.F1	NL.F1.A
P1_S1	409	C	C_409	2	CCC	P	3	CCA	P	Silent	0.000562588	NanoLuc	F1	57	NA	N/A	57.F1	NL.F1.A
P1_S1	247	G	G_247	1	GAG	E	3	GAT	D	Missense	0.000281294	NanoLuc	F1	57	NA	N/A	57.F1	NL.F1.A
P1_S1	250	A	A_250	4	TAA	*	3	TAC	Y	Nonsense	0.001125176	NanoLuc	F1	57	NA	N/A	57.F1	NL.F1.A
P1_S1	358	A	A_358	2	TCA	S	3	TCT	S	Silent	0.000562588	NanoLuc	F1	57	NA	N/A	57.F1	NL.F1.A
P1_S1	358	G	G_358	1	TCG	S	3	TCT	S	Silent	0.000281294	NanoLuc	F1	57	NA	N/A	57.F1	NL.F1.A
P1_S1	172	T	T_172	3	CGT	R	3	CGA	R	Silent	0.000843882	NanoLuc	F1	57	NA	N/A	57.F1	NL.F1.A
P1_S1	265	A	A_265	3	TCA	S	3	TCT	S	Silent	0.000843882	NanoLuc	F1	57	NA	N/A	57.F1	NL.F1.A
P1_S1	151	A	A_151	9	AAA	K	3	AAT	N	Missense	0.002531646	NanoLuc	F1	57	NA	N/A	57.F1	NL.F1.A
P1_S1	232	C	C_232	2	AAC	N	3	AAT	N	Silent	0.000562588	NanoLuc	F1	57	NA	N/A	57.F1	NL.F1.A
P1_S1	246	C	C_246	1	GCT	A	2	GAT	D	Missense	0.000281294	NanoLuc	F1	57	NA	N/A	57.F1	NL.F1.A
P1_S1	169	T	T_169	14	CAT	H	3	CAG	Q	Missense	0.003938115	NanoLuc	F1	57	NA	N/A	57.F1	NL.F1.A
P1_S1	195	G	G_195	27	GGG	G	2	GCG	A	Missense	0.007594937	NanoLuc	F1	57	NA	N/A	57.F1	NL.F1.A
P1_S1	288	A	A_288	1	TAT	Y	2	TTT	F	Missense	0.000281294	NanoLuc	F1	57	NA	N/A	57.F1	NL.F1.A
P1_S1	342	A	A_342	4	CAT	H	2	CCT	P	Missense	0.001125176	NanoLuc	F1	57	NA	N/A	57.F1	NL.F1.A
P1_S1	234	G	G_234	2	GGT	G	2	GAT	D	Missense	0.000562588	NanoLuc	F1	57	NA	N/A	57.F1	NL.F1.A
P1_S1	213	T	T_213	3	TTG	M	2	TGG	W	Missense	0.000843882	NanoLuc	F1	57	NA	N/A	57.F1	NL.F1.A
P1_S1	345	A	A_345	5	CAA	Q	2	CGA	R	Missense	0.00140647	NanoLuc	F1	57	NA	N/A	57.F1	NL.F1.A
P1_S1	353	C	C_353	2	CTA	L	1	TTA	L	Silent	0.000562588	NanoLuc	F1	57	NA	N/A	57.F1	NL.F1.A
P1_S1	217	C	C_217	2	AGC	S	3	AGT	S	Silent	0.000562588	NanoLuc	F1	57	NA	N/A	57.F1	NL.F1.A
P1_S1	252	A	A_252	1	GAC	D	2	GCC	A	Missense	0.000281294	NanoLuc	F1	57	NA	N/A	57.F1	NL.F1.A
P1_S1	202	T	T_202	10	GTT	V	3	GTG	V	Silent	0.00281294	NanoLuc	F1	57	NA	N/A	57.F1	NL.F1.A
P1_S1	380	A	A_380	4	ACT	T	1	GCT	A	Missense	0.001125176	NanoLuc	F1	57	NA	N/A	57.F1	NL.F1.A
P1_S1	184	C	C_184	6	ACC	T	3	ACA	T	Silent	0.001687764	NanoLuc	F1	57	NA	N/A	57.F1	NL.F1.A
P1_S1	193	T	T_193	3	CCT	P	3	CCA	P	Silent	0.000843882	NanoLuc	F1	57	NA	N/A	57.F1	NL.F1.A
P1_S1	158	A	A_158	1	ATA	I	1	TTA	L	Missense	0.000281294	NanoLuc	F1	57	NA	N/A	57.F1	NL.F1.A
P1_S1	219	C	C_219	1	ACA	T	2	AGA	R	Missense	0.000281294	NanoLuc	F1	57	NA	N/A	57.F1	NL.F1.A
P1_S1	229	A	A_229	1	AGA	R	3	AGT	S	Missense	0.000281294	NanoLuc	F1	57	NA	N/A	57.F1	NL.F1.A
P1_S1	305	T	T_305	1	TAT	Y	1	GAT	D	Missense	0.000281294	NanoLuc	F1	57	NA	N/A	57.F1	NL.F1.A
P1_S1	195	T	T_195	9	GTG	V	2	GCG	A	Missense	0.002531646	NanoLuc	F1	57	NA	N/A	57.F1	NL.F1.A
P1_S1	232	G	G_232	2	AAG	K	3	AAT	N	Missense	0.000562588	NanoLuc	F1	57	NA	N/A	57.F1	NL.F1.A
P1_S1	160	T	T_160	2	TTT	F	3	TTA	L	Missense	0.000562588	NanoLuc	F1	57	NA	N/A	57.F1	NL.F1.A
P1_S1	210	G	G_210	3	AGA	R	2	AAA	K	Missense	0.000843882	NanoLuc	F1	57	NA	N/A	57.F1	NL.F1.A
P1_S1	376	A	A_376	1	TCA	S	3	TCT	S	Silent	0.000281294	NanoLuc	F1	57	NA	N/A	57.F1	NL.F1.A
P1_S1	286	G	G_286	1	GAG	E	3	GAA	E	Silent	0.000281294	NanoLuc	F1	57	NA	N/A	57.F1	NL.F1.A
P1_S1	253	A	A_253	4	GCA	A	3	GCC	A	Silent	0.001125176	NanoLuc	F1	57	NA	N/A	57.F1	NL.F1.A
P1_S1	232	A	A_232	2	AAA	K	3	AAT	N	Missense	0.000562588	NanoLuc	F1	57	NA	N/A	57.F1	NL.F1.A
P1_S1	291	A	A_291	2	GAT	D	2	GTT	V	Missense	0.000562588	NanoLuc	F1	57	NA	N/A	57.F1	NL.F1.A
P1_S1	181	A	A_181	11	AGA	R	3	AGT	S	Missense	0.003094233	NanoLuc	F1	57	NA	N/A	57.F1	NL.F1.A
P1_S1	356	A	A_356	2	ACT	T	1	TCT	S	Missense	0.000562588	NanoLuc	F1	57	NA	N/A	57.F1	NL.F1.A
P1_S1	310	C	C_310	1	CCC	P	3	CCA	P	Silent	0.000281294	NanoLuc	F1	57	NA	N/A	57.F1	NL.F1.A
P1_S1	302	A	A_302	5	AAT	N	1	GAT	D	Missense	0.00140647	NanoLuc	F1	57	NA	N/A	57.F1	NL.F1.A
P1_S1	244	C	C_244	2	GAC	D	3	GAT	D	Silent	0.000562588	NanoLuc	F1	57	NA	N/A	57.F1	NL.F1.A
P1_S1	376	C	C_376	2	TCC	S	3	TCT	S	Silent	0.000562588	NanoLuc	F1	57	NA	N/A	57.F1	NL.F1.A
P1_S1	182	T	T_182	4	TCA	S	1	ACA	T	Missense	0.001125176	NanoLuc	F1	57	NA	N/A	57.F1	NL.F1.A
P1_S1	252	G	G_252	1	GGC	G	2	GCC	A	Missense	0.000281294	NanoLuc	F1	57	NA	N/A	57.F1	NL.F1.A
P1_S1	395	T	T_395	3	TCT	S	1	CCT	P	Missense	0.000843882	NanoLuc	F1	57	NA	N/A	57.F1	NL.F1.A
P1_S1	328	G	G_328	2	GCG	A	3	GCA	A	Silent	0.000562588	NanoLuc	F1	57	NA	N/A	57.F1	NL.F1.A
P1_S1	399	T	T_399	3	ATT	I	2	AAT	N	Missense	0.000843882	NanoLuc	F1	57	NA	N/A	57.F1	NL.F1.A
P1_S1	407	G	G_407	1	GCA	A	1	CCA	P	Missense	0.000281294	NanoLuc	F1	57	NA	N/A	57.F1	NL.F1.A
P1_S1	327	T	T_327	6	GTA	V	2	GCA	A	Missense	0.001687764	NanoLuc	F1	57	NA	N/A	57.F1	NL.F1.A
P1_S1	216	T	T_216	2	ATT	I	2	AGT	S	Missense	0.000562588	NanoLuc	F1	57	NA	N/A	57.F1	NL.F1.A
P1_S1	199	C	C_199	1	CCC	P	3	CCG	P	Silent	0.000281294	NanoLuc	F1	57	NA	N/A	57.F1	NL.F1.A
P1_S1	221	A	A_221	2	AGG	R	1	TGG	W	Missense	0.000562588	NanoLuc	F1	57	NA	N/A	57.F1	NL.F1.A
P1_S1	250	T	T_250	4	TAT	Y	3	TAC	Y	Silent	0.001125176	NanoLuc	F1	57	NA	N/A	57.F1	NL.F1.A
P1_S1	289	A	A_289	1	TTA	L	3	TTT	F	Missense	0.000281294	NanoLuc	F1	57	NA	N/A	57.F1	NL.F1.A
P1_S1	235	A	A_235	2	GAA	E	3	GAT	D	Missense	0.000562588	NanoLuc	F1	57	NA	N/A	57.F1	NL.F1.A
P1_S1	253	G	G_253	1	GCG	A	3	GCC	A	Silent	0.000281294	NanoLuc	F1	57	NA	N/A	57.F1	NL.F1.A
P1_S1	272	C	C_272	3	CAT	H	1	TAT	Y	Missense	0.000843882	NanoLuc	F1	57	NA	N/A	57.F1	NL.F1.A
P1_S1	201	C	C_201	1	GCG	A	2	GTG	V	Missense	0.000281294	NanoLuc	F1	57	NA	N/A	57.F1	NL.F1.A
P1_S1	249	C	C_249	2	TCC	S	2	TAC	Y	Missense	0.000562588	NanoLuc	F1	57	NA	N/A	57.F1	NL.F1.A
P1_S1	277	T	T_277	6	CAT	H	3	CAG	Q	Missense	0.001687764	NanoLuc	F1	57	NA	N/A	57.F1	NL.F1.A
P1_S1	180	C	C_180	2	ACT	T	2	AGT	S	Missense	0.000562588	NanoLuc	F1	57	NA	N/A	57.F1	NL.F1.A
P1_S1	172	C	C_172	1	CGC	R	3	CGA	R	Silent	0.000281294	NanoLuc	F1	57	NA	N/A	57.F1	NL.F1.A
P1_S1	157	A	A_157	10	GTA	V	3	GTT	V	Silent	0.00281294	NanoLuc	F1	57	NA	N/A	57.F1	NL.F1.A
P1_S1	233	C	C_233	1	CAT	H	1	GAT	D	Missense	0.000281294	NanoLuc	F1	57	NA	N/A	57.F1	NL.F1.A
P1_S1	216	C	C_216	2	ACT	T	2	AGT	S	Missense	0.000562588	NanoLuc	F1	57	NA	N/A	57.F1	NL.F1.A
P1_S1	262	T	T_262	1	ACT	T	3	ACA	T	Silent	0.000281294	NanoLuc	F1	57	NA	N/A	57.F1	NL.F1.A
P1_S1	285	G	G_285	2	GGA	G	2	GAA	E	Missense	0.000562588	NanoLuc	F1	57	NA	N/A	57.F1	NL.F1.A
P1_S1	235	G	G_235	4	GAG	E	3	GAT	D	Missense	0.001125176	NanoLuc	F1	57	NA	N/A	57.F1	NL.F1.A
P1_S1	289	C	C_289	1	TTC	F	3	TTT	F	Silent	0.000281294	NanoLuc	F1	57	NA	N/A	57.F1	NL.F1.A
P1_S1	349	C	C_349	5	GCC	A	3	GCT	A	Silent	0.00140647	NanoLuc	F1	57	NA	N/A	57.F1	NL.F1.A
P1_S1	219	A	A_219	4	AAA	K	2	AGA	R	Missense	0.001125176	NanoLuc	F1	57	NA	N/A	57.F1	NL.F1.A
P1_S1	335	T	T_335	5	TTT	F	1	ATT	I	Missense	0.00140647	NanoLuc	F1	57	NA	N/A	57.F1	NL.F1.A
P1_S1	389	A	A_389	3	AAT	N	1	GAT	D	Missense	0.000843882	NanoLuc	F1	57	NA	N/A	57.F1	NL.F1.A
P1_S1	341	A	A_341	1	ACT	T	1	CCT	P	Missense	0.000281294	NanoLuc	F1	57	NA	N/A	57.F1	NL.F1.A
P1_S1	152	A	A_152	9	ATT	I	1	GTT	V	Missense	0.002531646	NanoLuc	F1	57	NA	N/A	57.F1	NL.F1.A
P1_S1	218	G	G_218	4	GGA	G	1	AGA	R	Missense	0.001125176	NanoLuc	F1	57	NA	N/A	57.F1	NL.F1.A
P1_S1	346	T	T_346	1	CGT	R	3	CGA	R	Silent	0.000281294	NanoLuc	F1	57	NA	N/A	57.F1	NL.F1.A
P1_S1	271	C	C_271	2	TGC	C	3	TGG	W	Missense	0.000562588	NanoLuc	F1	57	NA	N/A	57.F1	NL.F1.A
P1_S1	251	A	A_251	10	ACC	T	1	GCC	A	Missense	0.00281294	NanoLuc	F1	57	NA	N/A	57.F1	NL.F1.A
P1_S1	156	A	A_156	3	GAT	D	2	GTT	V	Missense	0.000843882	NanoLuc	F1	57	NA	N/A	57.F1	NL.F1.A
P1_S1	284	T	T_284	1	TAA	*	1	GAA	E	Nonsense	0.000281294	NanoLuc	F1	57	NA	N/A	57.F1	NL.F1.A
P1_S1	245	A	A_245	4	AAT	N	1	GAT	D	Missense	0.001125176	NanoLuc	F1	57	NA	N/A	57.F1	NL.F1.A
P1_S1	165	G	G_165	8	AGT	S	2	ACT	T	Missense	0.002250352	NanoLuc	F1	57	NA	N/A	57.F1	NL.F1.A
P1_S1	312	G	G_312	16	TGT	C	2	TTT	F	Missense	0.004500703	NanoLuc	F1	57	NA	N/A	57.F1	NL.F1.A
P1_S1	156	G	G_156	24	GGT	G	2	GTT	V	Missense	0.006751055	NanoLuc	F1	57	NA	N/A	57.F1	NL.F1.A
P1_S1	271	T	T_271	2	TGT	C	3	TGG	W	Missense	0.000562588	NanoLuc	F1	57	NA	N/A	57.F1	NL.F1.A
P1_S1	283	A	A_283	2	GCA	A	3	GCT	A	Silent	0.000562588	NanoLuc	F1	57	NA	N/A	57.F1	NL.F1.A
P1_S1	250	G	G_250	2	TAG	*	3	TAC	Y	Nonsense	0.000562588	NanoLuc	F1	57	NA	N/A	57.F1	NL.F1.A
P1_S1	209	C	C_209	2	CAA	Q	1	AAA	K	Missense	0.000562588	NanoLuc	F1	57	NA	N/A	57.F1	NL.F1.A
P1_S1	292	G	G_292	1	GTG	V	3	GTT	V	Silent	0.000281294	NanoLuc	F1	57	NA	N/A	57.F1	NL.F1.A
P1_S1	355	T	T_355	5	TTT	F	3	TTA	L	Missense	0.00140647	NanoLuc	F1	57	NA	N/A	57.F1	NL.F1.A
P1_S1	273	C	C_273	2	TCT	S	2	TAT	Y	Missense	0.000562588	NanoLuc	F1	57	NA	N/A	57.F1	NL.F1.A
P1_S1	180	A	A_180	2	AAT	N	2	AGT	S	Missense	0.000562588	NanoLuc	F1	57	NA	N/A	57.F1	NL.F1.A
P1_S1	195	A	A_195	10	GAG	E	2	GCG	A	Missense	0.00281294	NanoLuc	F1	57	NA	N/A	57.F1	NL.F1.A
P1_S1	306	G	G_306	3	GGT	G	2	GAT	D	Missense	0.000843882	NanoLuc	F1	57	NA	N/A	57.F1	NL.F1.A
P1_S1	236	T	T_236	2	TTA	L	1	GTA	V	Missense	0.000562588	NanoLuc	F1	57	NA	N/A	57.F1	NL.F1.A
P1_S1	356	C	C_356	2	CCT	P	1	TCT	S	Missense	0.000562588	NanoLuc	F1	57	NA	N/A	57.F1	NL.F1.A
P1_S1	182	C	C_182	2	CCA	P	1	ACA	T	Missense	0.000562588	NanoLuc	F1	57	NA	N/A	57.F1	NL.F1.A
P1_S1	234	T	T_234	4	GTT	V	2	GAT	D	Missense	0.001125176	NanoLuc	F1	57	NA	N/A	57.F1	NL.F1.A
P1_S1	153	A	A_153	5	GAT	D	2	GTT	V	Missense	0.00140647	NanoLuc	F1	57	NA	N/A	57.F1	NL.F1.A
P1_S1	262	C	C_262	1	ACC	T	3	ACA	T	Silent	0.000281294	NanoLuc	F1	57	NA	N/A	57.F1	NL.F1.A
P1_S1	329	T	T_329	5	TGT	C	1	CGT	R	Missense	0.00140647	NanoLuc	F1	57	NA	N/A	57.F1	NL.F1.A
P1_S1	212	A	A_212	1	AGG	R	1	TGG	W	Missense	0.000281294	NanoLuc	F1	57	NA	N/A	57.F1	NL.F1.A
P1_S1	265	C	C_265	1	TCC	S	3	TCT	S	Silent	0.000281294	NanoLuc	F1	57	NA	N/A	57.F1	NL.F1.A
P1_S1	331	G	G_331	2	CGG	R	3	CGT	R	Silent	0.000562588	NanoLuc	F1	57	NA	N/A	57.F1	NL.F1.A
P1_S1	214	T	T_214	1	TGT	C	3	TGG	W	Missense	0.000281294	NanoLuc	F1	57	NA	N/A	57.F1	NL.F1.A
P1_S1	187	C	C_187	7	TCC	S	3	TCT	S	Silent	0.001969058	NanoLuc	F1	57	NA	N/A	57.F1	NL.F1.A
P1_S1	317	G	G_317	3	GAG	E	1	AAG	K	Missense	0.000843882	NanoLuc	F1	57	NA	N/A	57.F1	NL.F1.A
P1_S1	398	G	G_398	2	GAT	D	1	AAT	N	Missense	0.000562588	NanoLuc	F1	57	NA	N/A	57.F1	NL.F1.A
P1_S1	187	A	A_187	14	TCA	S	3	TCT	S	Silent	0.003938115	NanoLuc	F1	57	NA	N/A	57.F1	NL.F1.A
P1_S1	236	C	C_236	1	CTA	L	1	GTA	V	Missense	0.000281294	NanoLuc	F1	57	NA	N/A	57.F1	NL.F1.A
P1_S1	170	T	T_170	7	TGA	*	1	CGA	R	Nonsense	0.001969058	NanoLuc	F1	57	NA	N/A	57.F1	NL.F1.A
P1_S1	185	G	G_185	13	GCT	A	1	TCT	S	Missense	0.003656821	NanoLuc	F1	57	NA	N/A	57.F1	NL.F1.A
P1_S1	259	G	G_259	1	ATG	M	3	ATC	I	Missense	0.000281294	NanoLuc	F1	57	NA	N/A	57.F1	NL.F1.A
P1_S1	264	G	G_264	1	TGT	C	2	TCT	S	Missense	0.000281294	NanoLuc	F1	57	NA	N/A	57.F1	NL.F1.A
P1_S1	206	A	A_206	12	ATA	I	1	GTA	V	Missense	0.003375527	NanoLuc	F1	57	NA	N/A	57.F1	NL.F1.A
P1_S1	264	A	A_264	2	TAT	Y	2	TCT	S	Missense	0.000562588	NanoLuc	F1	57	NA	N/A	57.F1	NL.F1.A
P1_S1	375	G	G_375	1	TGT	C	2	TCT	S	Missense	0.000281294	NanoLuc	F1	57	NA	N/A	57.F1	NL.F1.A
P1_S1	313	C	C_313	3	TTC	F	3	TTT	F	Silent	0.000843882	NanoLuc	F1	57	NA	N/A	57.F1	NL.F1.A
P1_S1	171	A	A_171	11	CAA	Q	2	CGA	R	Missense	0.003094233	NanoLuc	F1	57	NA	N/A	57.F1	NL.F1.A
P1_S1	265	G	G_265	2	TCG	S	3	TCT	S	Silent	0.000562588	NanoLuc	F1	57	NA	N/A	57.F1	NL.F1.A
P1_S1	261	T	T_261	4	ATA	I	2	ACA	T	Missense	0.001125176	NanoLuc	F1	57	NA	N/A	57.F1	NL.F1.A
P1_S1	338	C	C_338	3	CTG	M	1	TTG	M	Silent	0.000843882	NanoLuc	F1	57	NA	N/A	57.F1	NL.F1.A
P1_S1	219	T	T_219	4	ATA	I	2	AGA	R	Missense	0.001125176	NanoLuc	F1	57	NA	N/A	57.F1	NL.F1.A
P1_S1	343	G	G_343	3	CCG	P	3	CCT	P	Silent	0.000843882	NanoLuc	F1	57	NA	N/A	57.F1	NL.F1.A
P1_S1	314	A	A_314	7	AAT	N	1	GAT	D	Missense	0.001969058	NanoLuc	F1	57	NA	N/A	57.F1	NL.F1.A
P1_S1	200	T	T_200	2	TTG	M	1	GTG	V	Missense	0.000562588	NanoLuc	F1	57	NA	N/A	57.F1	NL.F1.A
P1_S1	181	C	C_181	2	AGC	S	3	AGT	S	Silent	0.000562588	NanoLuc	F1	57	NA	N/A	57.F1	NL.F1.A
P1_S1	327	A	A_327	3	GAA	E	2	GCA	A	Missense	0.000843882	NanoLuc	F1	57	NA	N/A	57.F1	NL.F1.A
P1_S1	403	G	G_403	1	ACG	T	3	ACT	T	Silent	0.000281294	NanoLuc	F1	57	NA	N/A	57.F1	NL.F1.A
P1_S1	350	G	G_350	2	GTG	V	1	TTG	M	Missense	0.000562588	NanoLuc	F1	57	NA	N/A	57.F1	NL.F1.A
P1_S1	166	C	C_166	8	ACC	T	3	ACT	T	Silent	0.002250352	NanoLuc	F1	57	NA	N/A	57.F1	NL.F1.A
P1_S1	394	T	T_394	1	GTT	V	3	GTG	V	Silent	0.000281294	NanoLuc	F1	57	NA	N/A	57.F1	NL.F1.A
P1_S1	172	G	G_172	35	CGG	R	3	CGA	R	Silent	0.009845288	NanoLuc	F1	57	NA	N/A	57.F1	NL.F1.A
P1_S1	257	T	T_257	2	TTC	F	1	ATC	I	Missense	0.000562588	NanoLuc	F1	57	NA	N/A	57.F1	NL.F1.A
P1_S1	290	T	T_290	2	TTT	F	1	GTT	V	Missense	0.000562588	NanoLuc	F1	57	NA	N/A	57.F1	NL.F1.A
P1_S1	254	C	C_254	1	CCA	P	1	ACA	T	Missense	0.000281294	NanoLuc	F1	57	NA	N/A	57.F1	NL.F1.A
P1_S1	291	G	G_291	1	GGT	G	2	GTT	V	Missense	0.000281294	NanoLuc	F1	57	NA	N/A	57.F1	NL.F1.A
P1_S1	403	C	C_403	5	ACC	T	3	ACT	T	Silent	0.00140647	NanoLuc	F1	57	NA	N/A	57.F1	NL.F1.A
P1_S1	286	T	T_286	2	GAT	D	3	GAA	E	Missense	0.000562588	NanoLuc	F1	57	NA	N/A	57.F1	NL.F1.A
P1_S1	395	A	A_395	2	ACT	T	1	CCT	P	Missense	0.000562588	NanoLuc	F1	57	NA	N/A	57.F1	NL.F1.A
P1_S1	386	C	C_386	2	CGT	R	1	TGT	C	Missense	0.000562588	NanoLuc	F1	57	NA	N/A	57.F1	NL.F1.A
P1_S1	397	C	C_397	4	CCC	P	3	CCT	P	Silent	0.001125176	NanoLuc	F1	57	NA	N/A	57.F1	NL.F1.A
P1_S1	252	T	T_252	9	GTC	V	2	GCC	A	Missense	0.002531646	NanoLuc	F1	57	NA	N/A	57.F1	NL.F1.A
P1_S1	224	C	C_224	1	CCT	P	1	ACT	T	Missense	0.000281294	NanoLuc	F1	57	NA	N/A	57.F1	NL.F1.A
P1_S1	228	T	T_228	3	ATT	I	2	AGT	S	Missense	0.000843882	NanoLuc	F1	57	NA	N/A	57.F1	NL.F1.A
P1_S1	171	T	T_171	7	CTA	L	2	CGA	R	Missense	0.001969058	NanoLuc	F1	57	NA	N/A	57.F1	NL.F1.A
P1_S1	387	A	A_387	2	TAT	Y	2	TGT	C	Missense	0.000562588	NanoLuc	F1	57	NA	N/A	57.F1	NL.F1.A
P1_S1	284	A	A_284	1	AAA	K	1	GAA	E	Missense	0.000281294	NanoLuc	F1	57	NA	N/A	57.F1	NL.F1.A
P1_S1	197	A	A_197	6	ACG	T	1	CCG	P	Missense	0.001687764	NanoLuc	F1	57	NA	N/A	57.F1	NL.F1.A
P1_S1	279	A	A_279	6	AAT	N	2	ATT	I	Missense	0.001687764	NanoLuc	F1	57	NA	N/A	57.F1	NL.F1.A
P1_S1	359	C	C_359	1	CGT	R	1	AGT	S	Missense	0.000281294	NanoLuc	F1	57	NA	N/A	57.F1	NL.F1.A
P1_S1	404	G	G_404	3	GTT	V	1	ATT	I	Missense	0.000843882	NanoLuc	F1	57	NA	N/A	57.F1	NL.F1.A
P1_S1	309	T	T_309	3	CTA	L	2	CCA	P	Missense	0.000843882	NanoLuc	F1	57	NA	N/A	57.F1	NL.F1.A
P1_S1	154	C	C_154	1	GTC	V	3	GTT	V	Silent	0.000281294	NanoLuc	F1	57	NA	N/A	57.F1	NL.F1.A
P1_S1	408	T	T_408	4	CTA	L	2	CCA	P	Missense	0.001125176	NanoLuc	F1	57	NA	N/A	57.F1	NL.F1.A
P1_S1	214	A	A_214	5	TGA	*	3	TGG	W	Nonsense	0.00140647	NanoLuc	F1	57	NA	N/A	57.F1	NL.F1.A
P1_S1	187	G	G_187	17	TCG	S	3	TCT	S	Silent	0.004781997	NanoLuc	F1	57	NA	N/A	57.F1	NL.F1.A
P1_S1	156	C	C_156	2	GCT	A	2	GTT	V	Missense	0.000562588	NanoLuc	F1	57	NA	N/A	57.F1	NL.F1.A
P1_S1	355	G	G_355	5	TTG	M	3	TTA	L	Missense	0.00140647	NanoLuc	F1	57	NA	N/A	57.F1	NL.F1.A
P1_S1	215	T	T_215	5	TGT	C	1	AGT	S	Missense	0.00140647	NanoLuc	F1	57	NA	N/A	57.F1	NL.F1.A
P1_S1	197	T	T_197	6	TCG	S	1	CCG	P	Missense	0.001687764	NanoLuc	F1	57	NA	N/A	57.F1	NL.F1.A
P1_S1	171	C	C_171	1	CCA	P	2	CGA	R	Missense	0.000281294	NanoLuc	F1	57	NA	N/A	57.F1	NL.F1.A
P1_S1	287	G	G_287	2	GTT	V	1	TTT	F	Missense	0.000562588	NanoLuc	F1	57	NA	N/A	57.F1	NL.F1.A
P1_S10	291	C	C_291	3	GCT	A	2	GTT	V	Missense	0.000843882	NanoLuc	F2	78	57	Yes	78.F2.Cross.57	NL.F2.CxA
P1_S10	172	C	C_172	3	CGC	R	3	CGA	R	Silent	0.000843882	NanoLuc	F2	78	57	Yes	78.F2.Cross.57	NL.F2.CxA
P1_S10	165	T	T_165	12	ATT	I	2	ACT	T	Missense	0.003375527	NanoLuc	F2	78	57	Yes	78.F2.Cross.57	NL.F2.CxA
P1_S10	295	T	T_295	2	TGT	C	3	TGG	W	Missense	0.000562588	NanoLuc	F2	78	57	Yes	78.F2.Cross.57	NL.F2.CxA
P1_S10	188	G	G_188	2	GTT	V	1	ATT	I	Missense	0.000562588	NanoLuc	F2	78	57	Yes	78.F2.Cross.57	NL.F2.CxA
P1_S10	262	T	T_262	1	ACT	T	3	ACA	T	Silent	0.000281294	NanoLuc	F2	78	57	Yes	78.F2.Cross.57	NL.F2.CxA
P1_S10	316	A	A_316	2	GAA	E	3	GAT	D	Missense	0.000562588	NanoLuc	F2	78	57	Yes	78.F2.Cross.57	NL.F2.CxA
P1_S10	212	G	G_212	2	GGG	G	1	TGG	W	Missense	0.000562588	NanoLuc	F2	78	57	Yes	78.F2.Cross.57	NL.F2.CxA
P1_S10	308	A	A_308	2	ACA	T	1	CCA	P	Missense	0.000562588	NanoLuc	F2	78	57	Yes	78.F2.Cross.57	NL.F2.CxA
P1_S10	249	C	C_249	3	TCC	S	2	TAC	Y	Missense	0.000843882	NanoLuc	F2	78	57	Yes	78.F2.Cross.57	NL.F2.CxA
P1_S10	197	T	T_197	2	TCG	S	1	CCG	P	Missense	0.000562588	NanoLuc	F2	78	57	Yes	78.F2.Cross.57	NL.F2.CxA
P1_S10	202	A	A_202	5	GTA	V	3	GTG	V	Silent	0.00140647	NanoLuc	F2	78	57	Yes	78.F2.Cross.57	NL.F2.CxA
P1_S10	183	A	A_183	14	AAA	K	2	ACA	T	Missense	0.003938115	NanoLuc	F2	78	57	Yes	78.F2.Cross.57	NL.F2.CxA
P1_S10	363	G	G_363	1	AGA	R	2	ATA	I	Missense	0.000281294	NanoLuc	F2	78	57	Yes	78.F2.Cross.57	NL.F2.CxA
P1_S10	242	T	T_242	4	TAT	Y	1	GAT	D	Missense	0.001125176	NanoLuc	F2	78	57	Yes	78.F2.Cross.57	NL.F2.CxA
P1_S10	244	G	G_244	6	GAG	E	3	GAT	D	Missense	0.001687764	NanoLuc	F2	78	57	Yes	78.F2.Cross.57	NL.F2.CxA
P1_S10	410	A	A_410	1	ATT	I	1	TTT	F	Missense	0.000281294	NanoLuc	F2	78	57	Yes	78.F2.Cross.57	NL.F2.CxA
P1_S10	195	T	T_195	2	GTG	V	2	GCG	A	Missense	0.000562588	NanoLuc	F2	78	57	Yes	78.F2.Cross.57	NL.F2.CxA
P1_S10	400	G	G_400	2	AAG	K	3	AAT	N	Missense	0.000562588	NanoLuc	F2	78	57	Yes	78.F2.Cross.57	NL.F2.CxA
P1_S10	346	G	G_346	4	CGG	R	3	CGA	R	Silent	0.001125176	NanoLuc	F2	78	57	Yes	78.F2.Cross.57	NL.F2.CxA
P1_S10	305	T	T_305	2	TAT	Y	1	GAT	D	Missense	0.000562588	NanoLuc	F2	78	57	Yes	78.F2.Cross.57	NL.F2.CxA
P1_S10	273	G	G_273	3	TGT	C	2	TAT	Y	Missense	0.000843882	NanoLuc	F2	78	57	Yes	78.F2.Cross.57	NL.F2.CxA
P1_S10	210	T	T_210	4	ATA	I	2	AAA	K	Missense	0.001125176	NanoLuc	F2	78	57	Yes	78.F2.Cross.57	NL.F2.CxA
P1_S10	160	C	C_160	2	TTC	F	3	TTA	L	Missense	0.000562588	NanoLuc	F2	78	57	Yes	78.F2.Cross.57	NL.F2.CxA
P1_S10	280	A	A_280	2	ATA	I	3	ATT	I	Silent	0.000562588	NanoLuc	F2	78	57	Yes	78.F2.Cross.57	NL.F2.CxA
P1_S10	282	T	T_282	8	GTT	V	2	GCT	A	Missense	0.002250352	NanoLuc	F2	78	57	Yes	78.F2.Cross.57	NL.F2.CxA
P1_S10	349	G	G_349	2	GCG	A	3	GCT	A	Silent	0.000562588	NanoLuc	F2	78	57	Yes	78.F2.Cross.57	NL.F2.CxA
P1_S10	218	G	G_218	5	GGA	G	1	AGA	R	Missense	0.00140647	NanoLuc	F2	78	57	Yes	78.F2.Cross.57	NL.F2.CxA
P1_S10	251	C	C_251	2	CCC	P	1	GCC	A	Missense	0.000562588	NanoLuc	F2	78	57	Yes	78.F2.Cross.57	NL.F2.CxA
P1_S10	392	T	T_392	1	TTG	M	1	GTG	V	Missense	0.000281294	NanoLuc	F2	78	57	Yes	78.F2.Cross.57	NL.F2.CxA
P1_S10	163	G	G_163	5	ACG	T	3	ACA	T	Silent	0.00140647	NanoLuc	F2	78	57	Yes	78.F2.Cross.57	NL.F2.CxA
P1_S10	368	C	C_368	1	CCT	P	1	GCT	A	Missense	0.000281294	NanoLuc	F2	78	57	Yes	78.F2.Cross.57	NL.F2.CxA
P1_S10	241	G	G_241	3	GTG	V	3	GTA	V	Silent	0.000843882	NanoLuc	F2	78	57	Yes	78.F2.Cross.57	NL.F2.CxA
P1_S10	207	G	G_207	3	GGA	G	2	GTA	V	Missense	0.000843882	NanoLuc	F2	78	57	Yes	78.F2.Cross.57	NL.F2.CxA
P1_S10	274	C	C_274	1	TAC	Y	3	TAT	Y	Silent	0.000281294	NanoLuc	F2	78	57	Yes	78.F2.Cross.57	NL.F2.CxA
P1_S10	177	T	T_177	3	CTT	L	2	CCT	P	Missense	0.000843882	NanoLuc	F2	78	57	Yes	78.F2.Cross.57	NL.F2.CxA
P1_S10	353	A	A_353	1	ATA	I	1	TTA	L	Missense	0.000281294	NanoLuc	F2	78	57	Yes	78.F2.Cross.57	NL.F2.CxA
P1_S10	286	T	T_286	5	GAT	D	3	GAA	E	Missense	0.00140647	NanoLuc	F2	78	57	Yes	78.F2.Cross.57	NL.F2.CxA
P1_S10	271	A	A_271	9	TGA	*	3	TGG	W	Nonsense	0.002531646	NanoLuc	F2	78	57	Yes	78.F2.Cross.57	NL.F2.CxA
P1_S10	343	A	A_343	1	CCA	P	3	CCT	P	Silent	0.000281294	NanoLuc	F2	78	57	Yes	78.F2.Cross.57	NL.F2.CxA
P1_S10	170	G	G_170	7	GGA	G	1	CGA	R	Missense	0.001969058	NanoLuc	F2	78	57	Yes	78.F2.Cross.57	NL.F2.CxA
P1_S10	250	T	T_250	7	TAT	Y	3	TAC	Y	Silent	0.001969058	NanoLuc	F2	78	57	Yes	78.F2.Cross.57	NL.F2.CxA
P1_S10	402	T	T_402	1	ATT	I	2	ACT	T	Missense	0.000281294	NanoLuc	F2	78	57	Yes	78.F2.Cross.57	NL.F2.CxA
P1_S10	175	C	C_175	5	GAC	D	3	GAT	D	Silent	0.00140647	NanoLuc	F2	78	57	Yes	78.F2.Cross.57	NL.F2.CxA
P1_S10	169	T	T_169	9	CAT	H	3	CAG	Q	Missense	0.002531646	NanoLuc	F2	78	57	Yes	78.F2.Cross.57	NL.F2.CxA
P1_S10	233	T	T_233	4	TAT	Y	1	GAT	D	Missense	0.001125176	NanoLuc	F2	78	57	Yes	78.F2.Cross.57	NL.F2.CxA
P1_S10	382	C	C_382	1	GCC	A	3	GCT	A	Silent	0.000281294	NanoLuc	F2	78	57	Yes	78.F2.Cross.57	NL.F2.CxA
P1_S10	273	T	T_273	2	TTT	F	2	TAT	Y	Missense	0.000562588	NanoLuc	F2	78	57	Yes	78.F2.Cross.57	NL.F2.CxA
P1_S10	275	T	T_275	2	TAG	*	1	CAG	Q	Nonsense	0.000562588	NanoLuc	F2	78	57	Yes	78.F2.Cross.57	NL.F2.CxA
P1_S10	221	A	A_221	5	AGG	R	1	TGG	W	Missense	0.00140647	NanoLuc	F2	78	57	Yes	78.F2.Cross.57	NL.F2.CxA
P1_S10	183	T	T_183	1	ATA	I	2	ACA	T	Missense	0.000281294	NanoLuc	F2	78	57	Yes	78.F2.Cross.57	NL.F2.CxA
P1_S10	269	A	A_269	2	AGG	R	1	TGG	W	Missense	0.000562588	NanoLuc	F2	78	57	Yes	78.F2.Cross.57	NL.F2.CxA
P1_S10	254	G	G_254	5	GCA	A	1	ACA	T	Missense	0.00140647	NanoLuc	F2	78	57	Yes	78.F2.Cross.57	NL.F2.CxA
P1_S10	278	G	G_278	1	GTT	V	1	ATT	I	Missense	0.000281294	NanoLuc	F2	78	57	Yes	78.F2.Cross.57	NL.F2.CxA
P1_S10	244	A	A_244	2	GAA	E	3	GAT	D	Missense	0.000562588	NanoLuc	F2	78	57	Yes	78.F2.Cross.57	NL.F2.CxA
P1_S10	318	T	T_318	5	ATG	M	2	AAG	K	Missense	0.00140647	NanoLuc	F2	78	57	Yes	78.F2.Cross.57	NL.F2.CxA
P1_S10	381	T	T_381	3	GTT	V	2	GCT	A	Missense	0.000843882	NanoLuc	F2	78	57	Yes	78.F2.Cross.57	NL.F2.CxA
P1_S10	355	T	T_355	1	TTT	F	3	TTA	L	Missense	0.000281294	NanoLuc	F2	78	57	Yes	78.F2.Cross.57	NL.F2.CxA
P1_S10	296	A	A_296	3	ACG	T	1	TCG	S	Missense	0.000843882	NanoLuc	F2	78	57	Yes	78.F2.Cross.57	NL.F2.CxA
P1_S10	172	G	G_172	29	CGG	R	3	CGA	R	Silent	0.008157525	NanoLuc	F2	78	57	Yes	78.F2.Cross.57	NL.F2.CxA
P1_S10	214	A	A_214	2	TGA	*	3	TGG	W	Nonsense	0.000562588	NanoLuc	F2	78	57	Yes	78.F2.Cross.57	NL.F2.CxA
P1_S10	329	T	T_329	9	TGT	C	1	CGT	R	Missense	0.002531646	NanoLuc	F2	78	57	Yes	78.F2.Cross.57	NL.F2.CxA
P1_S10	259	T	T_259	4	ATT	I	3	ATC	I	Silent	0.001125176	NanoLuc	F2	78	57	Yes	78.F2.Cross.57	NL.F2.CxA
P1_S10	297	A	A_297	3	TAG	*	2	TCG	S	Nonsense	0.000843882	NanoLuc	F2	78	57	Yes	78.F2.Cross.57	NL.F2.CxA
P1_S10	184	C	C_184	2	ACC	T	3	ACA	T	Silent	0.000562588	NanoLuc	F2	78	57	Yes	78.F2.Cross.57	NL.F2.CxA
P1_S10	236	A	A_236	13	ATA	I	1	GTA	V	Missense	0.003656821	NanoLuc	F2	78	57	Yes	78.F2.Cross.57	NL.F2.CxA
P1_S10	286	G	G_286	1	GAG	E	3	GAA	E	Silent	0.000281294	NanoLuc	F2	78	57	Yes	78.F2.Cross.57	NL.F2.CxA
P1_S10	287	G	G_287	1	GTT	V	1	TTT	F	Missense	0.000281294	NanoLuc	F2	78	57	Yes	78.F2.Cross.57	NL.F2.CxA
P1_S10	156	C	C_156	5	GCT	A	2	GTT	V	Missense	0.00140647	NanoLuc	F2	78	57	Yes	78.F2.Cross.57	NL.F2.CxA
P1_S10	287	C	C_287	1	CTT	L	1	TTT	F	Missense	0.000281294	NanoLuc	F2	78	57	Yes	78.F2.Cross.57	NL.F2.CxA
P1_S10	194	C	C_194	2	CCG	P	1	GCG	A	Missense	0.000562588	NanoLuc	F2	78	57	Yes	78.F2.Cross.57	NL.F2.CxA
P1_S10	359	G	G_359	1	GGT	G	1	AGT	S	Missense	0.000281294	NanoLuc	F2	78	57	Yes	78.F2.Cross.57	NL.F2.CxA
P1_S10	354	C	C_354	3	TCA	S	2	TTA	L	Missense	0.000843882	NanoLuc	F2	78	57	Yes	78.F2.Cross.57	NL.F2.CxA
P1_S10	237	C	C_237	4	GCA	A	2	GTA	V	Missense	0.001125176	NanoLuc	F2	78	57	Yes	78.F2.Cross.57	NL.F2.CxA
P1_S10	304	G	G_304	1	GAG	E	3	GAT	D	Missense	0.000281294	NanoLuc	F2	78	57	Yes	78.F2.Cross.57	NL.F2.CxA
P1_S10	405	C	C_405	4	ACT	T	2	ATT	I	Missense	0.001125176	NanoLuc	F2	78	57	Yes	78.F2.Cross.57	NL.F2.CxA
P1_S10	153	G	G_153	9	GGT	G	2	GTT	V	Missense	0.002531646	NanoLuc	F2	78	57	Yes	78.F2.Cross.57	NL.F2.CxA
P1_S10	194	T	T_194	6	TCG	S	1	GCG	A	Missense	0.001687764	NanoLuc	F2	78	57	Yes	78.F2.Cross.57	NL.F2.CxA
P1_S10	152	A	A_152	5	ATT	I	1	GTT	V	Missense	0.00140647	NanoLuc	F2	78	57	Yes	78.F2.Cross.57	NL.F2.CxA
P1_S10	311	A	A_311	1	ATT	I	1	TTT	F	Missense	0.000281294	NanoLuc	F2	78	57	Yes	78.F2.Cross.57	NL.F2.CxA
P1_S10	313	A	A_313	2	TTA	L	3	TTT	F	Missense	0.000562588	NanoLuc	F2	78	57	Yes	78.F2.Cross.57	NL.F2.CxA
P1_S10	272	A	A_272	1	AAT	N	1	TAT	Y	Missense	0.000281294	NanoLuc	F2	78	57	Yes	78.F2.Cross.57	NL.F2.CxA
P1_S10	363	A	A_363	1	AAA	K	2	ATA	I	Missense	0.000281294	NanoLuc	F2	78	57	Yes	78.F2.Cross.57	NL.F2.CxA
P1_S10	207	C	C_207	1	GCA	A	2	GTA	V	Missense	0.000281294	NanoLuc	F2	78	57	Yes	78.F2.Cross.57	NL.F2.CxA
P1_S10	239	C	C_239	1	CTA	L	1	GTA	V	Missense	0.000281294	NanoLuc	F2	78	57	Yes	78.F2.Cross.57	NL.F2.CxA
P1_S10	192	T	T_192	1	CTA	L	2	CCA	P	Missense	0.000281294	NanoLuc	F2	78	57	Yes	78.F2.Cross.57	NL.F2.CxA
P1_S10	333	C	C_333	2	TCA	S	2	TTA	L	Missense	0.000562588	NanoLuc	F2	78	57	Yes	78.F2.Cross.57	NL.F2.CxA
P1_S10	300	G	G_300	1	AGG	R	2	AAG	K	Missense	0.000281294	NanoLuc	F2	78	57	Yes	78.F2.Cross.57	NL.F2.CxA
P1_S10	312	C	C_312	9	TCT	S	2	TTT	F	Missense	0.002531646	NanoLuc	F2	78	57	Yes	78.F2.Cross.57	NL.F2.CxA
P1_S10	215	G	G_215	5	GGT	G	1	AGT	S	Missense	0.00140647	NanoLuc	F2	78	57	Yes	78.F2.Cross.57	NL.F2.CxA
P1_S10	222	T	T_222	6	TTG	M	2	TGG	W	Missense	0.001687764	NanoLuc	F2	78	57	Yes	78.F2.Cross.57	NL.F2.CxA
P1_S10	349	A	A_349	1	GCA	A	3	GCT	A	Silent	0.000281294	NanoLuc	F2	78	57	Yes	78.F2.Cross.57	NL.F2.CxA
P1_S10	331	C	C_331	2	CGC	R	3	CGT	R	Silent	0.000562588	NanoLuc	F2	78	57	Yes	78.F2.Cross.57	NL.F2.CxA
P1_S10	188	T	T_188	2	TTT	F	1	ATT	I	Missense	0.000562588	NanoLuc	F2	78	57	Yes	78.F2.Cross.57	NL.F2.CxA
P1_S10	181	C	C_181	5	AGC	S	3	AGT	S	Silent	0.00140647	NanoLuc	F2	78	57	Yes	78.F2.Cross.57	NL.F2.CxA
P1_S10	229	C	C_229	2	AGC	S	3	AGT	S	Silent	0.000562588	NanoLuc	F2	78	57	Yes	78.F2.Cross.57	NL.F2.CxA
P1_S10	368	A	A_368	7	ACT	T	1	GCT	A	Missense	0.001969058	NanoLuc	F2	78	57	Yes	78.F2.Cross.57	NL.F2.CxA
P1_S10	254	T	T_254	1	TCA	S	1	ACA	T	Missense	0.000281294	NanoLuc	F2	78	57	Yes	78.F2.Cross.57	NL.F2.CxA
P1_S10	388	A	A_388	4	TGA	*	3	TGT	C	Nonsense	0.001125176	NanoLuc	F2	78	57	Yes	78.F2.Cross.57	NL.F2.CxA
P1_S10	306	T	T_306	6	GTT	V	2	GAT	D	Missense	0.001687764	NanoLuc	F2	78	57	Yes	78.F2.Cross.57	NL.F2.CxA
P1_S10	394	A	A_394	2	GTA	V	3	GTG	V	Silent	0.000562588	NanoLuc	F2	78	57	Yes	78.F2.Cross.57	NL.F2.CxA
P1_S10	294	A	A_294	2	TAG	*	2	TGG	W	Nonsense	0.000562588	NanoLuc	F2	78	57	Yes	78.F2.Cross.57	NL.F2.CxA
P1_S10	203	T	T_203	7	TGC	C	1	AGC	S	Missense	0.001969058	NanoLuc	F2	78	57	Yes	78.F2.Cross.57	NL.F2.CxA
P1_S10	148	C	C_148	1	AGC	S	3	AGT	S	Silent	0.000281294	NanoLuc	F2	78	57	Yes	78.F2.Cross.57	NL.F2.CxA
P1_S10	374	A	A_374	2	ACT	T	1	TCT	S	Missense	0.000562588	NanoLuc	F2	78	57	Yes	78.F2.Cross.57	NL.F2.CxA
P1_S10	186	A	A_186	1	TAT	Y	2	TCT	S	Missense	0.000281294	NanoLuc	F2	78	57	Yes	78.F2.Cross.57	NL.F2.CxA
P1_S10	180	C	C_180	2	ACT	T	2	AGT	S	Missense	0.000562588	NanoLuc	F2	78	57	Yes	78.F2.Cross.57	NL.F2.CxA
P1_S10	342	G	G_342	1	CGT	R	2	CCT	P	Missense	0.000281294	NanoLuc	F2	78	57	Yes	78.F2.Cross.57	NL.F2.CxA
P1_S10	223	T	T_223	4	TGT	C	3	TGG	W	Missense	0.001125176	NanoLuc	F2	78	57	Yes	78.F2.Cross.57	NL.F2.CxA
P1_S10	290	A	A_290	2	ATT	I	1	GTT	V	Missense	0.000562588	NanoLuc	F2	78	57	Yes	78.F2.Cross.57	NL.F2.CxA
P1_S10	398	G	G_398	1	GAT	D	1	AAT	N	Missense	0.000281294	NanoLuc	F2	78	57	Yes	78.F2.Cross.57	NL.F2.CxA
P1_S10	340	A	A_340	2	TTA	L	3	TTG	M	Missense	0.000562588	NanoLuc	F2	78	57	Yes	78.F2.Cross.57	NL.F2.CxA
P1_S10	272	C	C_272	5	CAT	H	1	TAT	Y	Missense	0.00140647	NanoLuc	F2	78	57	Yes	78.F2.Cross.57	NL.F2.CxA
P1_S10	164	G	G_164	8	GCT	A	1	ACT	T	Missense	0.002250352	NanoLuc	F2	78	57	Yes	78.F2.Cross.57	NL.F2.CxA
P1_S10	336	A	A_336	1	AAT	N	2	ATT	I	Missense	0.000281294	NanoLuc	F2	78	57	Yes	78.F2.Cross.57	NL.F2.CxA
P1_S10	342	A	A_342	4	CAT	H	2	CCT	P	Missense	0.001125176	NanoLuc	F2	78	57	Yes	78.F2.Cross.57	NL.F2.CxA
P1_S10	197	G	G_197	1	GCG	A	1	CCG	P	Missense	0.000281294	NanoLuc	F2	78	57	Yes	78.F2.Cross.57	NL.F2.CxA
P1_S10	289	C	C_289	1	TTC	F	3	TTT	F	Silent	0.000281294	NanoLuc	F2	78	57	Yes	78.F2.Cross.57	NL.F2.CxA
P1_S10	248	A	A_248	2	AAC	N	1	TAC	Y	Missense	0.000562588	NanoLuc	F2	78	57	Yes	78.F2.Cross.57	NL.F2.CxA
P1_S10	348	A	A_348	15	GAT	D	2	GCT	A	Missense	0.004219409	NanoLuc	F2	78	57	Yes	78.F2.Cross.57	NL.F2.CxA
P1_S10	399	G	G_399	1	AGT	S	2	AAT	N	Missense	0.000281294	NanoLuc	F2	78	57	Yes	78.F2.Cross.57	NL.F2.CxA
P1_S10	295	C	C_295	2	TGC	C	3	TGG	W	Missense	0.000562588	NanoLuc	F2	78	57	Yes	78.F2.Cross.57	NL.F2.CxA
P1_S10	146	G	G_146	7	GGT	G	1	AGT	S	Missense	0.001969058	NanoLuc	F2	78	57	Yes	78.F2.Cross.57	NL.F2.CxA
P1_S10	179	C	C_179	3	CGT	R	1	AGT	S	Missense	0.000843882	NanoLuc	F2	78	57	Yes	78.F2.Cross.57	NL.F2.CxA
P1_S10	255	T	T_255	6	ATA	I	2	ACA	T	Missense	0.001687764	NanoLuc	F2	78	57	Yes	78.F2.Cross.57	NL.F2.CxA
P1_S10	318	C	C_318	1	ACG	T	2	AAG	K	Missense	0.000281294	NanoLuc	F2	78	57	Yes	78.F2.Cross.57	NL.F2.CxA
P1_S10	288	C	C_288	1	TCT	S	2	TTT	F	Missense	0.000281294	NanoLuc	F2	78	57	Yes	78.F2.Cross.57	NL.F2.CxA
P1_S10	399	T	T_399	2	ATT	I	2	AAT	N	Missense	0.000562588	NanoLuc	F2	78	57	Yes	78.F2.Cross.57	NL.F2.CxA
P1_S10	221	C	C_221	2	CGG	R	1	TGG	W	Missense	0.000562588	NanoLuc	F2	78	57	Yes	78.F2.Cross.57	NL.F2.CxA
P1_S10	180	T	T_180	10	ATT	I	2	AGT	S	Missense	0.00281294	NanoLuc	F2	78	57	Yes	78.F2.Cross.57	NL.F2.CxA
P1_S10	238	G	G_238	1	GTG	V	3	GTA	V	Silent	0.000281294	NanoLuc	F2	78	57	Yes	78.F2.Cross.57	NL.F2.CxA
P1_S10	376	C	C_376	3	TCC	S	3	TCT	S	Silent	0.000843882	NanoLuc	F2	78	57	Yes	78.F2.Cross.57	NL.F2.CxA
P1_S10	327	A	A_327	3	GAA	E	2	GCA	A	Missense	0.000843882	NanoLuc	F2	78	57	Yes	78.F2.Cross.57	NL.F2.CxA
P1_S10	281	T	T_281	3	TCT	S	1	GCT	A	Missense	0.000843882	NanoLuc	F2	78	57	Yes	78.F2.Cross.57	NL.F2.CxA
P1_S10	157	C	C_157	5	GTC	V	3	GTT	V	Silent	0.00140647	NanoLuc	F2	78	57	Yes	78.F2.Cross.57	NL.F2.CxA
P1_S10	301	C	C_301	2	AAC	N	3	AAG	K	Missense	0.000562588	NanoLuc	F2	78	57	Yes	78.F2.Cross.57	NL.F2.CxA
P1_S10	388	C	C_388	1	TGC	C	3	TGT	C	Silent	0.000281294	NanoLuc	F2	78	57	Yes	78.F2.Cross.57	NL.F2.CxA
P1_S10	380	T	T_380	1	TCT	S	1	GCT	A	Missense	0.000281294	NanoLuc	F2	78	57	Yes	78.F2.Cross.57	NL.F2.CxA
P1_S10	302	A	A_302	4	AAT	N	1	GAT	D	Missense	0.001125176	NanoLuc	F2	78	57	Yes	78.F2.Cross.57	NL.F2.CxA
P1_S10	393	C	C_393	2	GCG	A	2	GTG	V	Missense	0.000562588	NanoLuc	F2	78	57	Yes	78.F2.Cross.57	NL.F2.CxA
P1_S10	255	A	A_255	5	AAA	K	2	ACA	T	Missense	0.00140647	NanoLuc	F2	78	57	Yes	78.F2.Cross.57	NL.F2.CxA
P1_S10	283	C	C_283	2	GCC	A	3	GCT	A	Silent	0.000562588	NanoLuc	F2	78	57	Yes	78.F2.Cross.57	NL.F2.CxA
P1_S10	200	T	T_200	6	TTG	M	1	GTG	V	Missense	0.001687764	NanoLuc	F2	78	57	Yes	78.F2.Cross.57	NL.F2.CxA
P1_S10	249	G	G_249	3	TGC	C	2	TAC	Y	Missense	0.000843882	NanoLuc	F2	78	57	Yes	78.F2.Cross.57	NL.F2.CxA
P1_S10	146	T	T_146	1	TGT	C	1	AGT	S	Missense	0.000281294	NanoLuc	F2	78	57	Yes	78.F2.Cross.57	NL.F2.CxA
P1_S10	169	A	A_169	9	CAA	Q	3	CAG	Q	Silent	0.002531646	NanoLuc	F2	78	57	Yes	78.F2.Cross.57	NL.F2.CxA
P1_S10	324	C	C_324	2	TCA	S	2	TTA	L	Missense	0.000562588	NanoLuc	F2	78	57	Yes	78.F2.Cross.57	NL.F2.CxA
P1_S10	144	G	G_144	3	GGT	G	2	GAT	D	Missense	0.000843882	NanoLuc	F2	78	57	Yes	78.F2.Cross.57	NL.F2.CxA
P1_S10	150	T	T_150	12	ATT	I	2	AAT	N	Missense	0.003375527	NanoLuc	F2	78	57	Yes	78.F2.Cross.57	NL.F2.CxA
P1_S10	195	G	G_195	17	GGG	G	2	GCG	A	Missense	0.004781997	NanoLuc	F2	78	57	Yes	78.F2.Cross.57	NL.F2.CxA
P1_S10	174	G	G_174	5	GGT	G	2	GAT	D	Missense	0.00140647	NanoLuc	F2	78	57	Yes	78.F2.Cross.57	NL.F2.CxA
P1_S10	277	T	T_277	4	CAT	H	3	CAG	Q	Missense	0.001125176	NanoLuc	F2	78	57	Yes	78.F2.Cross.57	NL.F2.CxA
P1_S10	179	T	T_179	3	TGT	C	1	AGT	S	Missense	0.000843882	NanoLuc	F2	78	57	Yes	78.F2.Cross.57	NL.F2.CxA
P1_S10	347	T	T_347	2	TCT	S	1	GCT	A	Missense	0.000562588	NanoLuc	F2	78	57	Yes	78.F2.Cross.57	NL.F2.CxA
P1_S10	155	C	C_155	1	CTT	L	1	GTT	V	Missense	0.000281294	NanoLuc	F2	78	57	Yes	78.F2.Cross.57	NL.F2.CxA
P1_S10	225	T	T_225	1	ATT	I	2	ACT	T	Missense	0.000281294	NanoLuc	F2	78	57	Yes	78.F2.Cross.57	NL.F2.CxA
P1_S10	220	C	C_220	2	AGC	S	3	AGA	R	Missense	0.000562588	NanoLuc	F2	78	57	Yes	78.F2.Cross.57	NL.F2.CxA
P1_S10	223	A	A_223	6	TGA	*	3	TGG	W	Nonsense	0.001687764	NanoLuc	F2	78	57	Yes	78.F2.Cross.57	NL.F2.CxA
P1_S10	185	A	A_185	7	ACT	T	1	TCT	S	Missense	0.001969058	NanoLuc	F2	78	57	Yes	78.F2.Cross.57	NL.F2.CxA
P1_S10	337	G	G_337	2	ATG	M	3	ATT	I	Missense	0.000562588	NanoLuc	F2	78	57	Yes	78.F2.Cross.57	NL.F2.CxA
P1_S10	354	A	A_354	1	TAA	*	2	TTA	L	Nonsense	0.000281294	NanoLuc	F2	78	57	Yes	78.F2.Cross.57	NL.F2.CxA
P1_S10	229	A	A_229	3	AGA	R	3	AGT	S	Missense	0.000843882	NanoLuc	F2	78	57	Yes	78.F2.Cross.57	NL.F2.CxA
P1_S10	210	C	C_210	1	ACA	T	2	AAA	K	Missense	0.000281294	NanoLuc	F2	78	57	Yes	78.F2.Cross.57	NL.F2.CxA
P1_S10	171	C	C_171	3	CCA	P	2	CGA	R	Missense	0.000843882	NanoLuc	F2	78	57	Yes	78.F2.Cross.57	NL.F2.CxA
P1_S10	287	A	A_287	3	ATT	I	1	TTT	F	Missense	0.000843882	NanoLuc	F2	78	57	Yes	78.F2.Cross.57	NL.F2.CxA
P1_S10	397	A	A_397	2	CCA	P	3	CCT	P	Silent	0.000562588	NanoLuc	F2	78	57	Yes	78.F2.Cross.57	NL.F2.CxA
P1_S10	292	C	C_292	3	GTC	V	3	GTT	V	Silent	0.000843882	NanoLuc	F2	78	57	Yes	78.F2.Cross.57	NL.F2.CxA
P1_S10	230	G	G_230	1	GAT	D	1	AAT	N	Missense	0.000281294	NanoLuc	F2	78	57	Yes	78.F2.Cross.57	NL.F2.CxA
P1_S10	352	A	A_352	6	TTA	L	3	TTG	M	Missense	0.001687764	NanoLuc	F2	78	57	Yes	78.F2.Cross.57	NL.F2.CxA
P1_S10	332	A	A_332	2	ATA	I	1	TTA	L	Missense	0.000562588	NanoLuc	F2	78	57	Yes	78.F2.Cross.57	NL.F2.CxA
P1_S10	211	C	C_211	1	AAC	N	3	AAA	K	Missense	0.000281294	NanoLuc	F2	78	57	Yes	78.F2.Cross.57	NL.F2.CxA
P1_S10	369	A	A_369	1	GAT	D	2	GCT	A	Missense	0.000281294	NanoLuc	F2	78	57	Yes	78.F2.Cross.57	NL.F2.CxA
P1_S10	278	C	C_278	2	CTT	L	1	ATT	I	Missense	0.000562588	NanoLuc	F2	78	57	Yes	78.F2.Cross.57	NL.F2.CxA
P1_S10	276	G	G_276	3	CGG	R	2	CAG	Q	Missense	0.000843882	NanoLuc	F2	78	57	Yes	78.F2.Cross.57	NL.F2.CxA
P1_S10	342	T	T_342	4	CTT	L	2	CCT	P	Missense	0.001125176	NanoLuc	F2	78	57	Yes	78.F2.Cross.57	NL.F2.CxA
P1_S10	305	A	A_305	6	AAT	N	1	GAT	D	Missense	0.001687764	NanoLuc	F2	78	57	Yes	78.F2.Cross.57	NL.F2.CxA
P1_S10	157	G	G_157	21	GTG	V	3	GTT	V	Silent	0.005907173	NanoLuc	F2	78	57	Yes	78.F2.Cross.57	NL.F2.CxA
P1_S10	373	A	A_373	1	AAA	K	3	AAT	N	Missense	0.000281294	NanoLuc	F2	78	57	Yes	78.F2.Cross.57	NL.F2.CxA
P1_S10	390	C	C_390	2	GCT	A	2	GAT	D	Missense	0.000562588	NanoLuc	F2	78	57	Yes	78.F2.Cross.57	NL.F2.CxA
P1_S10	386	C	C_386	2	CGT	R	1	TGT	C	Missense	0.000562588	NanoLuc	F2	78	57	Yes	78.F2.Cross.57	NL.F2.CxA
P1_S10	319	A	A_319	1	AAA	K	3	AAG	K	Silent	0.000281294	NanoLuc	F2	78	57	Yes	78.F2.Cross.57	NL.F2.CxA
P1_S10	149	C	C_149	2	CAT	H	1	AAT	N	Missense	0.000562588	NanoLuc	F2	78	57	Yes	78.F2.Cross.57	NL.F2.CxA
P1_S10	195	A	A_195	3	GAG	E	2	GCG	A	Missense	0.000843882	NanoLuc	F2	78	57	Yes	78.F2.Cross.57	NL.F2.CxA
P1_S10	258	G	G_258	2	AGC	S	2	ATC	I	Missense	0.000562588	NanoLuc	F2	78	57	Yes	78.F2.Cross.57	NL.F2.CxA
P1_S10	323	A	A_323	4	ATA	I	1	TTA	L	Missense	0.001125176	NanoLuc	F2	78	57	Yes	78.F2.Cross.57	NL.F2.CxA
P1_S10	266	T	T_266	1	TGA	*	1	CGA	R	Nonsense	0.000281294	NanoLuc	F2	78	57	Yes	78.F2.Cross.57	NL.F2.CxA
P1_S10	404	T	T_404	2	TTT	F	1	ATT	I	Missense	0.000562588	NanoLuc	F2	78	57	Yes	78.F2.Cross.57	NL.F2.CxA
P1_S10	167	A	A_167	25	AAG	K	1	CAG	Q	Missense	0.007032349	NanoLuc	F2	78	57	Yes	78.F2.Cross.57	NL.F2.CxA
P1_S10	191	G	G_191	1	GCA	A	1	CCA	P	Missense	0.000281294	NanoLuc	F2	78	57	Yes	78.F2.Cross.57	NL.F2.CxA
P1_S10	371	T	T_371	1	TAT	Y	1	AAT	N	Missense	0.000281294	NanoLuc	F2	78	57	Yes	78.F2.Cross.57	NL.F2.CxA
P1_S10	395	T	T_395	2	TCT	S	1	CCT	P	Missense	0.000562588	NanoLuc	F2	78	57	Yes	78.F2.Cross.57	NL.F2.CxA
P1_S10	280	G	G_280	2	ATG	M	3	ATT	I	Missense	0.000562588	NanoLuc	F2	78	57	Yes	78.F2.Cross.57	NL.F2.CxA
P1_S10	398	C	C_398	1	CAT	H	1	AAT	N	Missense	0.000281294	NanoLuc	F2	78	57	Yes	78.F2.Cross.57	NL.F2.CxA
P1_S10	206	A	A_206	8	ATA	I	1	GTA	V	Missense	0.002250352	NanoLuc	F2	78	57	Yes	78.F2.Cross.57	NL.F2.CxA
P1_S10	350	C	C_350	3	CTG	M	1	TTG	M	Silent	0.000843882	NanoLuc	F2	78	57	Yes	78.F2.Cross.57	NL.F2.CxA
P1_S10	212	A	A_212	2	AGG	R	1	TGG	W	Missense	0.000562588	NanoLuc	F2	78	57	Yes	78.F2.Cross.57	NL.F2.CxA
P1_S10	362	G	G_362	1	GTA	V	1	ATA	I	Missense	0.000281294	NanoLuc	F2	78	57	Yes	78.F2.Cross.57	NL.F2.CxA
P1_S10	384	C	C_384	4	ACA	T	2	ATA	I	Missense	0.001125176	NanoLuc	F2	78	57	Yes	78.F2.Cross.57	NL.F2.CxA
P1_S10	242	A	A_242	1	AAT	N	1	GAT	D	Missense	0.000281294	NanoLuc	F2	78	57	Yes	78.F2.Cross.57	NL.F2.CxA
P1_S10	228	A	A_228	6	AAT	N	2	AGT	S	Missense	0.001687764	NanoLuc	F2	78	57	Yes	78.F2.Cross.57	NL.F2.CxA
P1_S10	238	T	T_238	3	GTT	V	3	GTA	V	Silent	0.000843882	NanoLuc	F2	78	57	Yes	78.F2.Cross.57	NL.F2.CxA
P1_S10	173	A	A_173	17	AAT	N	1	GAT	D	Missense	0.004781997	NanoLuc	F2	78	57	Yes	78.F2.Cross.57	NL.F2.CxA
P1_S10	389	T	T_389	1	TAT	Y	1	GAT	D	Missense	0.000281294	NanoLuc	F2	78	57	Yes	78.F2.Cross.57	NL.F2.CxA
P1_S10	178	C	C_178	4	CCC	P	3	CCT	P	Silent	0.001125176	NanoLuc	F2	78	57	Yes	78.F2.Cross.57	NL.F2.CxA
P1_S10	253	T	T_253	3	GCT	A	3	GCC	A	Silent	0.000843882	NanoLuc	F2	78	57	Yes	78.F2.Cross.57	NL.F2.CxA
P1_S10	259	A	A_259	2	ATA	I	3	ATC	I	Silent	0.000562588	NanoLuc	F2	78	57	Yes	78.F2.Cross.57	NL.F2.CxA
P1_S10	369	T	T_369	2	GTT	V	2	GCT	A	Missense	0.000562588	NanoLuc	F2	78	57	Yes	78.F2.Cross.57	NL.F2.CxA
P1_S10	381	A	A_381	5	GAT	D	2	GCT	A	Missense	0.00140647	NanoLuc	F2	78	57	Yes	78.F2.Cross.57	NL.F2.CxA
P1_S10	392	A	A_392	4	ATG	M	1	GTG	V	Missense	0.001125176	NanoLuc	F2	78	57	Yes	78.F2.Cross.57	NL.F2.CxA
P1_S10	326	A	A_326	7	ACA	T	1	GCA	A	Missense	0.001969058	NanoLuc	F2	78	57	Yes	78.F2.Cross.57	NL.F2.CxA
P1_S10	352	T	T_352	2	TTT	F	3	TTG	M	Missense	0.000562588	NanoLuc	F2	78	57	Yes	78.F2.Cross.57	NL.F2.CxA
P1_S10	164	C	C_164	1	CCT	P	1	ACT	T	Missense	0.000281294	NanoLuc	F2	78	57	Yes	78.F2.Cross.57	NL.F2.CxA
P1_S10	190	A	A_190	1	ATA	I	3	ATT	I	Silent	0.000281294	NanoLuc	F2	78	57	Yes	78.F2.Cross.57	NL.F2.CxA
P1_S10	145	C	C_145	1	GAC	D	3	GAT	D	Silent	0.000281294	NanoLuc	F2	78	57	Yes	78.F2.Cross.57	NL.F2.CxA
P1_S10	159	C	C_159	1	TCA	S	2	TTA	L	Missense	0.000281294	NanoLuc	F2	78	57	Yes	78.F2.Cross.57	NL.F2.CxA
P1_S10	220	G	G_220	3	AGG	R	3	AGA	R	Silent	0.000843882	NanoLuc	F2	78	57	Yes	78.F2.Cross.57	NL.F2.CxA
P1_S10	363	C	C_363	3	ACA	T	2	ATA	I	Missense	0.000843882	NanoLuc	F2	78	57	Yes	78.F2.Cross.57	NL.F2.CxA
P1_S10	242	C	C_242	1	CAT	H	1	GAT	D	Missense	0.000281294	NanoLuc	F2	78	57	Yes	78.F2.Cross.57	NL.F2.CxA
P1_S10	205	A	A_205	3	AGA	R	3	AGC	S	Missense	0.000843882	NanoLuc	F2	78	57	Yes	78.F2.Cross.57	NL.F2.CxA
P1_S10	279	A	A_279	9	AAT	N	2	ATT	I	Missense	0.002531646	NanoLuc	F2	78	57	Yes	78.F2.Cross.57	NL.F2.CxA
P1_S10	226	G	G_226	6	ACG	T	3	ACT	T	Silent	0.001687764	NanoLuc	F2	78	57	Yes	78.F2.Cross.57	NL.F2.CxA
P1_S10	246	C	C_246	1	GCT	A	2	GAT	D	Missense	0.000281294	NanoLuc	F2	78	57	Yes	78.F2.Cross.57	NL.F2.CxA
P1_S10	261	T	T_261	6	ATA	I	2	ACA	T	Missense	0.001687764	NanoLuc	F2	78	57	Yes	78.F2.Cross.57	NL.F2.CxA
P1_S10	399	C	C_399	1	ACT	T	2	AAT	N	Missense	0.000281294	NanoLuc	F2	78	57	Yes	78.F2.Cross.57	NL.F2.CxA
P1_S10	378	G	G_378	2	GGT	G	2	GAT	D	Missense	0.000562588	NanoLuc	F2	78	57	Yes	78.F2.Cross.57	NL.F2.CxA
P1_S10	374	G	G_374	2	GCT	A	1	TCT	S	Missense	0.000562588	NanoLuc	F2	78	57	Yes	78.F2.Cross.57	NL.F2.CxA
P1_S10	379	G	G_379	1	GAG	E	3	GAT	D	Missense	0.000281294	NanoLuc	F2	78	57	Yes	78.F2.Cross.57	NL.F2.CxA
P1_S10	192	A	A_192	8	CAA	Q	2	CCA	P	Missense	0.002250352	NanoLuc	F2	78	57	Yes	78.F2.Cross.57	NL.F2.CxA
P1_S10	250	A	A_250	6	TAA	*	3	TAC	Y	Nonsense	0.001687764	NanoLuc	F2	78	57	Yes	78.F2.Cross.57	NL.F2.CxA
P1_S10	328	T	T_328	2	GCT	A	3	GCA	A	Silent	0.000562588	NanoLuc	F2	78	57	Yes	78.F2.Cross.57	NL.F2.CxA
P1_S10	383	G	G_383	1	GTA	V	1	ATA	I	Missense	0.000281294	NanoLuc	F2	78	57	Yes	78.F2.Cross.57	NL.F2.CxA
P1_S10	228	T	T_228	3	ATT	I	2	AGT	S	Missense	0.000843882	NanoLuc	F2	78	57	Yes	78.F2.Cross.57	NL.F2.CxA
P1_S10	240	A	A_240	2	GAA	E	2	GTA	V	Missense	0.000562588	NanoLuc	F2	78	57	Yes	78.F2.Cross.57	NL.F2.CxA
P1_S10	258	C	C_258	1	ACC	T	2	ATC	I	Missense	0.000281294	NanoLuc	F2	78	57	Yes	78.F2.Cross.57	NL.F2.CxA
P1_S10	170	T	T_170	5	TGA	*	1	CGA	R	Nonsense	0.00140647	NanoLuc	F2	78	57	Yes	78.F2.Cross.57	NL.F2.CxA
P1_S10	213	T	T_213	4	TTG	M	2	TGG	W	Missense	0.001125176	NanoLuc	F2	78	57	Yes	78.F2.Cross.57	NL.F2.CxA
P1_S10	144	T	T_144	4	GTT	V	2	GAT	D	Missense	0.001125176	NanoLuc	F2	78	57	Yes	78.F2.Cross.57	NL.F2.CxA
P1_S10	409	G	G_409	1	CCG	P	3	CCA	P	Silent	0.000281294	NanoLuc	F2	78	57	Yes	78.F2.Cross.57	NL.F2.CxA
P1_S10	330	C	C_330	4	CCT	P	2	CGT	R	Missense	0.001125176	NanoLuc	F2	78	57	Yes	78.F2.Cross.57	NL.F2.CxA
P1_S10	386	A	A_386	1	AGT	S	1	TGT	C	Missense	0.000281294	NanoLuc	F2	78	57	Yes	78.F2.Cross.57	NL.F2.CxA
P1_S10	347	A	A_347	3	ACT	T	1	GCT	A	Missense	0.000843882	NanoLuc	F2	78	57	Yes	78.F2.Cross.57	NL.F2.CxA
P1_S10	179	G	G_179	9	GGT	G	1	AGT	S	Missense	0.002531646	NanoLuc	F2	78	57	Yes	78.F2.Cross.57	NL.F2.CxA
P1_S10	297	T	T_297	5	TTG	M	2	TCG	S	Missense	0.00140647	NanoLuc	F2	78	57	Yes	78.F2.Cross.57	NL.F2.CxA
P1_S10	187	C	C_187	6	TCC	S	3	TCT	S	Silent	0.001687764	NanoLuc	F2	78	57	Yes	78.F2.Cross.57	NL.F2.CxA
P1_S10	204	T	T_204	2	ATC	I	2	AGC	S	Missense	0.000562588	NanoLuc	F2	78	57	Yes	78.F2.Cross.57	NL.F2.CxA
P1_S10	327	G	G_327	1	GGA	G	2	GCA	A	Missense	0.000281294	NanoLuc	F2	78	57	Yes	78.F2.Cross.57	NL.F2.CxA
P1_S10	264	A	A_264	4	TAT	Y	2	TCT	S	Missense	0.001125176	NanoLuc	F2	78	57	Yes	78.F2.Cross.57	NL.F2.CxA
P1_S10	226	C	C_226	5	ACC	T	3	ACT	T	Silent	0.00140647	NanoLuc	F2	78	57	Yes	78.F2.Cross.57	NL.F2.CxA
P1_S10	267	T	T_267	4	CTA	L	2	CGA	R	Missense	0.001125176	NanoLuc	F2	78	57	Yes	78.F2.Cross.57	NL.F2.CxA
P1_S10	358	A	A_358	2	TCA	S	3	TCT	S	Silent	0.000562588	NanoLuc	F2	78	57	Yes	78.F2.Cross.57	NL.F2.CxA
P1_S10	321	T	T_321	2	GTG	V	2	GAG	E	Missense	0.000562588	NanoLuc	F2	78	57	Yes	78.F2.Cross.57	NL.F2.CxA
P1_S10	244	C	C_244	2	GAC	D	3	GAT	D	Silent	0.000562588	NanoLuc	F2	78	57	Yes	78.F2.Cross.57	NL.F2.CxA
P1_S10	210	G	G_210	3	AGA	R	2	AAA	K	Missense	0.000843882	NanoLuc	F2	78	57	Yes	78.F2.Cross.57	NL.F2.CxA
P1_S10	329	G	G_329	4	GGT	G	1	CGT	R	Missense	0.001125176	NanoLuc	F2	78	57	Yes	78.F2.Cross.57	NL.F2.CxA
P1_S10	291	A	A_291	2	GAT	D	2	GTT	V	Missense	0.000562588	NanoLuc	F2	78	57	Yes	78.F2.Cross.57	NL.F2.CxA
P1_S10	209	G	G_209	1	GAA	E	1	AAA	K	Missense	0.000281294	NanoLuc	F2	78	57	Yes	78.F2.Cross.57	NL.F2.CxA
P1_S10	330	T	T_330	4	CTT	L	2	CGT	R	Missense	0.001125176	NanoLuc	F2	78	57	Yes	78.F2.Cross.57	NL.F2.CxA
P1_S10	391	A	A_391	2	GAA	E	3	GAT	D	Missense	0.000562588	NanoLuc	F2	78	57	Yes	78.F2.Cross.57	NL.F2.CxA
P1_S10	143	A	A_143	1	AAT	N	1	GAT	D	Missense	0.000281294	NanoLuc	F2	78	57	Yes	78.F2.Cross.57	NL.F2.CxA
P1_S10	163	C	C_163	3	ACC	T	3	ACA	T	Silent	0.000843882	NanoLuc	F2	78	57	Yes	78.F2.Cross.57	NL.F2.CxA
P1_S10	174	T	T_174	17	GTT	V	2	GAT	D	Missense	0.004781997	NanoLuc	F2	78	57	Yes	78.F2.Cross.57	NL.F2.CxA
P1_S10	394	T	T_394	1	GTT	V	3	GTG	V	Silent	0.000281294	NanoLuc	F2	78	57	Yes	78.F2.Cross.57	NL.F2.CxA
P1_S10	351	C	C_351	3	TCG	S	2	TTG	M	Missense	0.000843882	NanoLuc	F2	78	57	Yes	78.F2.Cross.57	NL.F2.CxA
P1_S10	231	G	G_231	3	AGT	S	2	AAT	N	Missense	0.000843882	NanoLuc	F2	78	57	Yes	78.F2.Cross.57	NL.F2.CxA
P1_S10	381	G	G_381	1	GGT	G	2	GCT	A	Missense	0.000281294	NanoLuc	F2	78	57	Yes	78.F2.Cross.57	NL.F2.CxA
P1_S10	366	C	C_366	1	GCG	A	2	GAG	E	Missense	0.000281294	NanoLuc	F2	78	57	Yes	78.F2.Cross.57	NL.F2.CxA
P1_S10	318	G	G_318	2	AGG	R	2	AAG	K	Missense	0.000562588	NanoLuc	F2	78	57	Yes	78.F2.Cross.57	NL.F2.CxA
P1_S10	240	G	G_240	1	GGA	G	2	GTA	V	Missense	0.000281294	NanoLuc	F2	78	57	Yes	78.F2.Cross.57	NL.F2.CxA
P1_S10	351	G	G_351	1	TGG	W	2	TTG	M	Missense	0.000281294	NanoLuc	F2	78	57	Yes	78.F2.Cross.57	NL.F2.CxA
P1_S10	375	T	T_375	1	TTT	F	2	TCT	S	Missense	0.000281294	NanoLuc	F2	78	57	Yes	78.F2.Cross.57	NL.F2.CxA
P1_S10	155	A	A_155	5	ATT	I	1	GTT	V	Missense	0.00140647	NanoLuc	F2	78	57	Yes	78.F2.Cross.57	NL.F2.CxA
P1_S10	397	C	C_397	5	CCC	P	3	CCT	P	Silent	0.00140647	NanoLuc	F2	78	57	Yes	78.F2.Cross.57	NL.F2.CxA
P1_S10	340	C	C_340	1	TTC	F	3	TTG	M	Missense	0.000281294	NanoLuc	F2	78	57	Yes	78.F2.Cross.57	NL.F2.CxA
P1_S10	219	C	C_219	2	ACA	T	2	AGA	R	Missense	0.000562588	NanoLuc	F2	78	57	Yes	78.F2.Cross.57	NL.F2.CxA
P1_S10	165	A	A_165	18	AAT	N	2	ACT	T	Missense	0.005063291	NanoLuc	F2	78	57	Yes	78.F2.Cross.57	NL.F2.CxA
P1_S10	233	A	A_233	5	AAT	N	1	GAT	D	Missense	0.00140647	NanoLuc	F2	78	57	Yes	78.F2.Cross.57	NL.F2.CxA
P1_S10	332	C	C_332	3	CTA	L	1	TTA	L	Silent	0.000843882	NanoLuc	F2	78	57	Yes	78.F2.Cross.57	NL.F2.CxA
P1_S10	293	C	C_293	3	CGG	R	1	TGG	W	Missense	0.000843882	NanoLuc	F2	78	57	Yes	78.F2.Cross.57	NL.F2.CxA
P1_S10	196	T	T_196	2	GCT	A	3	GCG	A	Silent	0.000562588	NanoLuc	F2	78	57	Yes	78.F2.Cross.57	NL.F2.CxA
P1_S10	245	T	T_245	1	TAT	Y	1	GAT	D	Missense	0.000281294	NanoLuc	F2	78	57	Yes	78.F2.Cross.57	NL.F2.CxA
P1_S10	282	A	A_282	1	GAT	D	2	GCT	A	Missense	0.000281294	NanoLuc	F2	78	57	Yes	78.F2.Cross.57	NL.F2.CxA
P1_S10	150	G	G_150	5	AGT	S	2	AAT	N	Missense	0.00140647	NanoLuc	F2	78	57	Yes	78.F2.Cross.57	NL.F2.CxA
P1_S10	407	T	T_407	2	TCA	S	1	CCA	P	Missense	0.000562588	NanoLuc	F2	78	57	Yes	78.F2.Cross.57	NL.F2.CxA
P1_S10	383	T	T_383	6	TTA	L	1	ATA	I	Missense	0.001687764	NanoLuc	F2	78	57	Yes	78.F2.Cross.57	NL.F2.CxA
P1_S10	237	A	A_237	1	GAA	E	2	GTA	V	Missense	0.000281294	NanoLuc	F2	78	57	Yes	78.F2.Cross.57	NL.F2.CxA
P1_S10	233	C	C_233	1	CAT	H	1	GAT	D	Missense	0.000281294	NanoLuc	F2	78	57	Yes	78.F2.Cross.57	NL.F2.CxA
P1_S10	216	T	T_216	4	ATT	I	2	AGT	S	Missense	0.001125176	NanoLuc	F2	78	57	Yes	78.F2.Cross.57	NL.F2.CxA
P1_S10	370	G	G_370	1	GCG	A	3	GCT	A	Silent	0.000281294	NanoLuc	F2	78	57	Yes	78.F2.Cross.57	NL.F2.CxA
P1_S10	234	T	T_234	2	GTT	V	2	GAT	D	Missense	0.000562588	NanoLuc	F2	78	57	Yes	78.F2.Cross.57	NL.F2.CxA
P1_S10	167	T	T_167	7	TAG	*	1	CAG	Q	Nonsense	0.001969058	NanoLuc	F2	78	57	Yes	78.F2.Cross.57	NL.F2.CxA
P1_S10	291	G	G_291	1	GGT	G	2	GTT	V	Missense	0.000281294	NanoLuc	F2	78	57	Yes	78.F2.Cross.57	NL.F2.CxA
P1_S10	368	T	T_368	1	TCT	S	1	GCT	A	Missense	0.000281294	NanoLuc	F2	78	57	Yes	78.F2.Cross.57	NL.F2.CxA
P1_S10	183	G	G_183	2	AGA	R	2	ACA	T	Missense	0.000562588	NanoLuc	F2	78	57	Yes	78.F2.Cross.57	NL.F2.CxA
P1_S10	317	G	G_317	3	GAG	E	1	AAG	K	Missense	0.000843882	NanoLuc	F2	78	57	Yes	78.F2.Cross.57	NL.F2.CxA
P1_S10	181	G	G_181	16	AGG	R	3	AGT	S	Missense	0.004500703	NanoLuc	F2	78	57	Yes	78.F2.Cross.57	NL.F2.CxA
P1_S10	248	C	C_248	4	CAC	H	1	TAC	Y	Missense	0.001125176	NanoLuc	F2	78	57	Yes	78.F2.Cross.57	NL.F2.CxA
P1_S10	151	A	A_151	6	AAA	K	3	AAT	N	Missense	0.001687764	NanoLuc	F2	78	57	Yes	78.F2.Cross.57	NL.F2.CxA
P1_S10	346	T	T_346	1	CGT	R	3	CGA	R	Silent	0.000281294	NanoLuc	F2	78	57	Yes	78.F2.Cross.57	NL.F2.CxA
P1_S10	187	A	A_187	11	TCA	S	3	TCT	S	Silent	0.003094233	NanoLuc	F2	78	57	Yes	78.F2.Cross.57	NL.F2.CxA
P1_S10	393	A	A_393	1	GAG	E	2	GTG	V	Missense	0.000281294	NanoLuc	F2	78	57	Yes	78.F2.Cross.57	NL.F2.CxA
P1_S10	186	G	G_186	3	TGT	C	2	TCT	S	Missense	0.000843882	NanoLuc	F2	78	57	Yes	78.F2.Cross.57	NL.F2.CxA
P1_S10	241	C	C_241	1	GTC	V	3	GTA	V	Silent	0.000281294	NanoLuc	F2	78	57	Yes	78.F2.Cross.57	NL.F2.CxA
P1_S10	320	A	A_320	2	AAG	K	1	GAG	E	Missense	0.000562588	NanoLuc	F2	78	57	Yes	78.F2.Cross.57	NL.F2.CxA
P1_S10	198	A	A_198	4	CAG	Q	2	CCG	P	Missense	0.001125176	NanoLuc	F2	78	57	Yes	78.F2.Cross.57	NL.F2.CxA
P1_S10	222	C	C_222	2	TCG	S	2	TGG	W	Missense	0.000562588	NanoLuc	F2	78	57	Yes	78.F2.Cross.57	NL.F2.CxA
P1_S10	355	C	C_355	1	TTC	F	3	TTA	L	Missense	0.000281294	NanoLuc	F2	78	57	Yes	78.F2.Cross.57	NL.F2.CxA
P1_S10	190	G	G_190	4	ATG	M	3	ATT	I	Missense	0.001125176	NanoLuc	F2	78	57	Yes	78.F2.Cross.57	NL.F2.CxA
P1_S10	159	A	A_159	11	TAA	*	2	TTA	L	Nonsense	0.003094233	NanoLuc	F2	78	57	Yes	78.F2.Cross.57	NL.F2.CxA
P1_S10	263	C	C_263	4	CCT	P	1	TCT	S	Missense	0.001125176	NanoLuc	F2	78	57	Yes	78.F2.Cross.57	NL.F2.CxA
P1_S10	385	C	C_385	1	ATC	I	3	ATA	I	Silent	0.000281294	NanoLuc	F2	78	57	Yes	78.F2.Cross.57	NL.F2.CxA
P1_S10	379	C	C_379	2	GAC	D	3	GAT	D	Silent	0.000562588	NanoLuc	F2	78	57	Yes	78.F2.Cross.57	NL.F2.CxA
P1_S10	189	G	G_189	9	AGT	S	2	ATT	I	Missense	0.002531646	NanoLuc	F2	78	57	Yes	78.F2.Cross.57	NL.F2.CxA
P1_S10	306	G	G_306	3	GGT	G	2	GAT	D	Missense	0.000843882	NanoLuc	F2	78	57	Yes	78.F2.Cross.57	NL.F2.CxA
P1_S10	284	A	A_284	5	AAA	K	1	GAA	E	Missense	0.00140647	NanoLuc	F2	78	57	Yes	78.F2.Cross.57	NL.F2.CxA
P1_S10	373	C	C_373	1	AAC	N	3	AAT	N	Silent	0.000281294	NanoLuc	F2	78	57	Yes	78.F2.Cross.57	NL.F2.CxA
P1_S10	243	G	G_243	3	GGT	G	2	GAT	D	Missense	0.000843882	NanoLuc	F2	78	57	Yes	78.F2.Cross.57	NL.F2.CxA
P1_S10	251	T	T_251	2	TCC	S	1	GCC	A	Missense	0.000562588	NanoLuc	F2	78	57	Yes	78.F2.Cross.57	NL.F2.CxA
P1_S10	225	A	A_225	7	AAT	N	2	ACT	T	Missense	0.001969058	NanoLuc	F2	78	57	Yes	78.F2.Cross.57	NL.F2.CxA
P1_S10	252	A	A_252	3	GAC	D	2	GCC	A	Missense	0.000843882	NanoLuc	F2	78	57	Yes	78.F2.Cross.57	NL.F2.CxA
P1_S10	299	T	T_299	1	TAG	*	1	AAG	K	Nonsense	0.000281294	NanoLuc	F2	78	57	Yes	78.F2.Cross.57	NL.F2.CxA
P1_S10	205	T	T_205	2	AGT	S	3	AGC	S	Silent	0.000562588	NanoLuc	F2	78	57	Yes	78.F2.Cross.57	NL.F2.CxA
P1_S10	364	T	T_364	1	ATT	I	3	ATA	I	Silent	0.000281294	NanoLuc	F2	78	57	Yes	78.F2.Cross.57	NL.F2.CxA
P1_S10	177	A	A_177	5	CAT	H	2	CCT	P	Missense	0.00140647	NanoLuc	F2	78	57	Yes	78.F2.Cross.57	NL.F2.CxA
P1_S10	328	C	C_328	1	GCC	A	3	GCA	A	Silent	0.000281294	NanoLuc	F2	78	57	Yes	78.F2.Cross.57	NL.F2.CxA
P1_S10	372	T	T_372	3	ATT	I	2	AAT	N	Missense	0.000843882	NanoLuc	F2	78	57	Yes	78.F2.Cross.57	NL.F2.CxA
P1_S10	235	G	G_235	3	GAG	E	3	GAT	D	Missense	0.000843882	NanoLuc	F2	78	57	Yes	78.F2.Cross.57	NL.F2.CxA
P1_S10	162	G	G_162	1	AGA	R	2	ACA	T	Missense	0.000281294	NanoLuc	F2	78	57	Yes	78.F2.Cross.57	NL.F2.CxA
P1_S10	393	G	G_393	1	GGG	G	2	GTG	V	Missense	0.000281294	NanoLuc	F2	78	57	Yes	78.F2.Cross.57	NL.F2.CxA
P1_S10	217	C	C_217	1	AGC	S	3	AGT	S	Silent	0.000281294	NanoLuc	F2	78	57	Yes	78.F2.Cross.57	NL.F2.CxA
P1_S10	406	A	A_406	2	ATA	I	3	ATT	I	Silent	0.000562588	NanoLuc	F2	78	57	Yes	78.F2.Cross.57	NL.F2.CxA
P1_S10	168	T	T_168	2	CTG	M	2	CAG	Q	Missense	0.000562588	NanoLuc	F2	78	57	Yes	78.F2.Cross.57	NL.F2.CxA
P1_S10	362	T	T_362	2	TTA	L	1	ATA	I	Missense	0.000562588	NanoLuc	F2	78	57	Yes	78.F2.Cross.57	NL.F2.CxA
P1_S10	175	G	G_175	30	GAG	E	3	GAT	D	Missense	0.008438819	NanoLuc	F2	78	57	Yes	78.F2.Cross.57	NL.F2.CxA
P1_S10	237	G	G_237	3	GGA	G	2	GTA	V	Missense	0.000843882	NanoLuc	F2	78	57	Yes	78.F2.Cross.57	NL.F2.CxA
P1_S10	344	A	A_344	1	AGA	R	1	CGA	R	Silent	0.000281294	NanoLuc	F2	78	57	Yes	78.F2.Cross.57	NL.F2.CxA
P1_S10	161	C	C_161	7	CCA	P	1	ACA	T	Missense	0.001969058	NanoLuc	F2	78	57	Yes	78.F2.Cross.57	NL.F2.CxA
P1_S10	206	C	C_206	1	CTA	L	1	GTA	V	Missense	0.000281294	NanoLuc	F2	78	57	Yes	78.F2.Cross.57	NL.F2.CxA
P1_S10	222	A	A_222	1	TAG	*	2	TGG	W	Nonsense	0.000281294	NanoLuc	F2	78	57	Yes	78.F2.Cross.57	NL.F2.CxA
P1_S10	374	C	C_374	3	CCT	P	1	TCT	S	Missense	0.000843882	NanoLuc	F2	78	57	Yes	78.F2.Cross.57	NL.F2.CxA
P1_S10	205	G	G_205	6	AGG	R	3	AGC	S	Missense	0.001687764	NanoLuc	F2	78	57	Yes	78.F2.Cross.57	NL.F2.CxA
P1_S10	355	G	G_355	1	TTG	M	3	TTA	L	Missense	0.000281294	NanoLuc	F2	78	57	Yes	78.F2.Cross.57	NL.F2.CxA
P1_S10	337	C	C_337	2	ATC	I	3	ATT	I	Silent	0.000562588	NanoLuc	F2	78	57	Yes	78.F2.Cross.57	NL.F2.CxA
P1_S10	148	A	A_148	8	AGA	R	3	AGT	S	Missense	0.002250352	NanoLuc	F2	78	57	Yes	78.F2.Cross.57	NL.F2.CxA
P1_S10	290	T	T_290	3	TTT	F	1	GTT	V	Missense	0.000843882	NanoLuc	F2	78	57	Yes	78.F2.Cross.57	NL.F2.CxA
P1_S10	380	C	C_380	1	CCT	P	1	GCT	A	Missense	0.000281294	NanoLuc	F2	78	57	Yes	78.F2.Cross.57	NL.F2.CxA
P1_S10	334	C	C_334	1	TTC	F	3	TTA	L	Missense	0.000281294	NanoLuc	F2	78	57	Yes	78.F2.Cross.57	NL.F2.CxA
P1_S10	280	C	C_280	1	ATC	I	3	ATT	I	Silent	0.000281294	NanoLuc	F2	78	57	Yes	78.F2.Cross.57	NL.F2.CxA
P1_S10	270	A	A_270	2	TAG	*	2	TGG	W	Nonsense	0.000562588	NanoLuc	F2	78	57	Yes	78.F2.Cross.57	NL.F2.CxA
P1_S10	367	T	T_367	2	GAT	D	3	GAG	E	Missense	0.000562588	NanoLuc	F2	78	57	Yes	78.F2.Cross.57	NL.F2.CxA
P1_S10	182	G	G_182	4	GCA	A	1	ACA	T	Missense	0.001125176	NanoLuc	F2	78	57	Yes	78.F2.Cross.57	NL.F2.CxA
P1_S10	202	T	T_202	7	GTT	V	3	GTG	V	Silent	0.001969058	NanoLuc	F2	78	57	Yes	78.F2.Cross.57	NL.F2.CxA
P1_S10	151	C	C_151	2	AAC	N	3	AAT	N	Silent	0.000562588	NanoLuc	F2	78	57	Yes	78.F2.Cross.57	NL.F2.CxA
P1_S10	350	G	G_350	5	GTG	V	1	TTG	M	Missense	0.00140647	NanoLuc	F2	78	57	Yes	78.F2.Cross.57	NL.F2.CxA
P1_S10	232	A	A_232	2	AAA	K	3	AAT	N	Missense	0.000562588	NanoLuc	F2	78	57	Yes	78.F2.Cross.57	NL.F2.CxA
P1_S10	235	C	C_235	3	GAC	D	3	GAT	D	Silent	0.000843882	NanoLuc	F2	78	57	Yes	78.F2.Cross.57	NL.F2.CxA
P1_S10	199	C	C_199	3	CCC	P	3	CCG	P	Silent	0.000843882	NanoLuc	F2	78	57	Yes	78.F2.Cross.57	NL.F2.CxA
P1_S10	389	A	A_389	2	AAT	N	1	GAT	D	Missense	0.000562588	NanoLuc	F2	78	57	Yes	78.F2.Cross.57	NL.F2.CxA
P1_S10	409	T	T_409	3	CCT	P	3	CCA	P	Silent	0.000843882	NanoLuc	F2	78	57	Yes	78.F2.Cross.57	NL.F2.CxA
P1_S10	203	G	G_203	11	GGC	G	1	AGC	S	Missense	0.003094233	NanoLuc	F2	78	57	Yes	78.F2.Cross.57	NL.F2.CxA
P1_S10	265	C	C_265	2	TCC	S	3	TCT	S	Silent	0.000562588	NanoLuc	F2	78	57	Yes	78.F2.Cross.57	NL.F2.CxA
P1_S10	391	C	C_391	2	GAC	D	3	GAT	D	Silent	0.000562588	NanoLuc	F2	78	57	Yes	78.F2.Cross.57	NL.F2.CxA
P1_S10	169	C	C_169	3	CAC	H	3	CAG	Q	Missense	0.000843882	NanoLuc	F2	78	57	Yes	78.F2.Cross.57	NL.F2.CxA
P1_S10	356	A	A_356	3	ACT	T	1	TCT	S	Missense	0.000843882	NanoLuc	F2	78	57	Yes	78.F2.Cross.57	NL.F2.CxA
P1_S10	406	C	C_406	2	ATC	I	3	ATT	I	Silent	0.000562588	NanoLuc	F2	78	57	Yes	78.F2.Cross.57	NL.F2.CxA
P1_S10	256	C	C_256	2	ACC	T	3	ACA	T	Silent	0.000562588	NanoLuc	F2	78	57	Yes	78.F2.Cross.57	NL.F2.CxA
P1_S10	161	G	G_161	4	GCA	A	1	ACA	T	Missense	0.001125176	NanoLuc	F2	78	57	Yes	78.F2.Cross.57	NL.F2.CxA
P1_S10	190	C	C_190	1	ATC	I	3	ATT	I	Silent	0.000281294	NanoLuc	F2	78	57	Yes	78.F2.Cross.57	NL.F2.CxA
P1_S10	262	G	G_262	1	ACG	T	3	ACA	T	Silent	0.000281294	NanoLuc	F2	78	57	Yes	78.F2.Cross.57	NL.F2.CxA
P1_S10	214	T	T_214	7	TGT	C	3	TGG	W	Missense	0.001969058	NanoLuc	F2	78	57	Yes	78.F2.Cross.57	NL.F2.CxA
P1_S10	275	A	A_275	1	AAG	K	1	CAG	Q	Missense	0.000281294	NanoLuc	F2	78	57	Yes	78.F2.Cross.57	NL.F2.CxA
P1_S10	246	T	T_246	1	GTT	V	2	GAT	D	Missense	0.000281294	NanoLuc	F2	78	57	Yes	78.F2.Cross.57	NL.F2.CxA
P1_S10	268	G	G_268	1	CGG	R	3	CGA	R	Silent	0.000281294	NanoLuc	F2	78	57	Yes	78.F2.Cross.57	NL.F2.CxA
P1_S10	216	A	A_216	4	AAT	N	2	AGT	S	Missense	0.001125176	NanoLuc	F2	78	57	Yes	78.F2.Cross.57	NL.F2.CxA
P1_S10	330	A	A_330	24	CAT	H	2	CGT	R	Missense	0.006751055	NanoLuc	F2	78	57	Yes	78.F2.Cross.57	NL.F2.CxA
P1_S10	153	C	C_153	4	GCT	A	2	GTT	V	Missense	0.001125176	NanoLuc	F2	78	57	Yes	78.F2.Cross.57	NL.F2.CxA
P1_S10	231	C	C_231	1	ACT	T	2	AAT	N	Missense	0.000281294	NanoLuc	F2	78	57	Yes	78.F2.Cross.57	NL.F2.CxA
P1_S10	387	A	A_387	5	TAT	Y	2	TGT	C	Missense	0.00140647	NanoLuc	F2	78	57	Yes	78.F2.Cross.57	NL.F2.CxA
P1_S10	285	G	G_285	2	GGA	G	2	GAA	E	Missense	0.000562588	NanoLuc	F2	78	57	Yes	78.F2.Cross.57	NL.F2.CxA
P1_S10	224	G	G_224	2	GCT	A	1	ACT	T	Missense	0.000562588	NanoLuc	F2	78	57	Yes	78.F2.Cross.57	NL.F2.CxA
P1_S10	367	A	A_367	2	GAA	E	3	GAG	E	Silent	0.000562588	NanoLuc	F2	78	57	Yes	78.F2.Cross.57	NL.F2.CxA
P1_S10	370	C	C_370	2	GCC	A	3	GCT	A	Silent	0.000562588	NanoLuc	F2	78	57	Yes	78.F2.Cross.57	NL.F2.CxA
P1_S10	385	G	G_385	1	ATG	M	3	ATA	I	Missense	0.000281294	NanoLuc	F2	78	57	Yes	78.F2.Cross.57	NL.F2.CxA
P1_S10	314	T	T_314	1	TAT	Y	1	GAT	D	Missense	0.000281294	NanoLuc	F2	78	57	Yes	78.F2.Cross.57	NL.F2.CxA
P1_S10	208	T	T_208	3	GTT	V	3	GTA	V	Silent	0.000843882	NanoLuc	F2	78	57	Yes	78.F2.Cross.57	NL.F2.CxA
P1_S10	187	G	G_187	24	TCG	S	3	TCT	S	Silent	0.006751055	NanoLuc	F2	78	57	Yes	78.F2.Cross.57	NL.F2.CxA
P1_S10	266	G	G_266	1	GGA	G	1	CGA	R	Missense	0.000281294	NanoLuc	F2	78	57	Yes	78.F2.Cross.57	NL.F2.CxA
P1_S10	168	C	C_168	7	CCG	P	2	CAG	Q	Missense	0.001969058	NanoLuc	F2	78	57	Yes	78.F2.Cross.57	NL.F2.CxA
P1_S10	145	A	A_145	9	GAA	E	3	GAT	D	Missense	0.002531646	NanoLuc	F2	78	57	Yes	78.F2.Cross.57	NL.F2.CxA
P1_S10	386	G	G_386	1	GGT	G	1	TGT	C	Missense	0.000281294	NanoLuc	F2	78	57	Yes	78.F2.Cross.57	NL.F2.CxA
P1_S10	166	G	G_166	16	ACG	T	3	ACT	T	Silent	0.004500703	NanoLuc	F2	78	57	Yes	78.F2.Cross.57	NL.F2.CxA
P1_S10	361	C	C_361	2	AGC	S	3	AGT	S	Silent	0.000562588	NanoLuc	F2	78	57	Yes	78.F2.Cross.57	NL.F2.CxA
P1_S10	298	A	A_298	3	TCA	S	3	TCG	S	Silent	0.000843882	NanoLuc	F2	78	57	Yes	78.F2.Cross.57	NL.F2.CxA
P1_S10	235	A	A_235	5	GAA	E	3	GAT	D	Missense	0.00140647	NanoLuc	F2	78	57	Yes	78.F2.Cross.57	NL.F2.CxA
P1_S10	357	A	A_357	2	TAT	Y	2	TCT	S	Missense	0.000562588	NanoLuc	F2	78	57	Yes	78.F2.Cross.57	NL.F2.CxA
P1_S10	218	T	T_218	1	TGA	*	1	AGA	R	Nonsense	0.000281294	NanoLuc	F2	78	57	Yes	78.F2.Cross.57	NL.F2.CxA
P1_S10	155	T	T_155	24	TTT	F	1	GTT	V	Missense	0.006751055	NanoLuc	F2	78	57	Yes	78.F2.Cross.57	NL.F2.CxA
P1_S10	176	T	T_176	3	TCT	S	1	CCT	P	Missense	0.000843882	NanoLuc	F2	78	57	Yes	78.F2.Cross.57	NL.F2.CxA
P1_S10	188	C	C_188	1	CTT	L	1	ATT	I	Missense	0.000281294	NanoLuc	F2	78	57	Yes	78.F2.Cross.57	NL.F2.CxA
P1_S10	360	T	T_360	2	ATT	I	2	AGT	S	Missense	0.000562588	NanoLuc	F2	78	57	Yes	78.F2.Cross.57	NL.F2.CxA
P1_S10	162	T	T_162	6	ATA	I	2	ACA	T	Missense	0.001687764	NanoLuc	F2	78	57	Yes	78.F2.Cross.57	NL.F2.CxA
P1_S10	357	T	T_357	2	TTT	F	2	TCT	S	Missense	0.000562588	NanoLuc	F2	78	57	Yes	78.F2.Cross.57	NL.F2.CxA
P1_S10	396	A	A_396	3	CAT	H	2	CCT	P	Missense	0.000843882	NanoLuc	F2	78	57	Yes	78.F2.Cross.57	NL.F2.CxA
P1_S10	196	A	A_196	3	GCA	A	3	GCG	A	Silent	0.000843882	NanoLuc	F2	78	57	Yes	78.F2.Cross.57	NL.F2.CxA
P1_S10	199	T	T_199	8	CCT	P	3	CCG	P	Silent	0.002250352	NanoLuc	F2	78	57	Yes	78.F2.Cross.57	NL.F2.CxA
P1_S10	148	G	G_148	24	AGG	R	3	AGT	S	Missense	0.006751055	NanoLuc	F2	78	57	Yes	78.F2.Cross.57	NL.F2.CxA
P1_S10	366	G	G_366	1	GGG	G	2	GAG	E	Missense	0.000281294	NanoLuc	F2	78	57	Yes	78.F2.Cross.57	NL.F2.CxA
P1_S10	300	T	T_300	1	ATG	M	2	AAG	K	Missense	0.000281294	NanoLuc	F2	78	57	Yes	78.F2.Cross.57	NL.F2.CxA
P1_S10	384	A	A_384	2	AAA	K	2	ATA	I	Missense	0.000562588	NanoLuc	F2	78	57	Yes	78.F2.Cross.57	NL.F2.CxA
P1_S10	344	T	T_344	1	TGA	*	1	CGA	R	Nonsense	0.000281294	NanoLuc	F2	78	57	Yes	78.F2.Cross.57	NL.F2.CxA
P1_S10	173	T	T_173	3	TAT	Y	1	GAT	D	Missense	0.000843882	NanoLuc	F2	78	57	Yes	78.F2.Cross.57	NL.F2.CxA
P1_S10	366	T	T_366	2	GTG	V	2	GAG	E	Missense	0.000562588	NanoLuc	F2	78	57	Yes	78.F2.Cross.57	NL.F2.CxA
P1_S10	267	A	A_267	3	CAA	Q	2	CGA	R	Missense	0.000843882	NanoLuc	F2	78	57	Yes	78.F2.Cross.57	NL.F2.CxA
P1_S10	247	A	A_247	4	GAA	E	3	GAT	D	Missense	0.001125176	NanoLuc	F2	78	57	Yes	78.F2.Cross.57	NL.F2.CxA
P1_S10	170	A	A_170	9	AGA	R	1	CGA	R	Silent	0.002531646	NanoLuc	F2	78	57	Yes	78.F2.Cross.57	NL.F2.CxA
P1_S10	251	A	A_251	9	ACC	T	1	GCC	A	Missense	0.002531646	NanoLuc	F2	78	57	Yes	78.F2.Cross.57	NL.F2.CxA
P1_S10	157	A	A_157	4	GTA	V	3	GTT	V	Silent	0.001125176	NanoLuc	F2	78	57	Yes	78.F2.Cross.57	NL.F2.CxA
P1_S10	278	T	T_278	2	TTT	F	1	ATT	I	Missense	0.000562588	NanoLuc	F2	78	57	Yes	78.F2.Cross.57	NL.F2.CxA
P1_S10	212	C	C_212	1	CGG	R	1	TGG	W	Missense	0.000281294	NanoLuc	F2	78	57	Yes	78.F2.Cross.57	NL.F2.CxA
P1_S10	358	G	G_358	2	TCG	S	3	TCT	S	Silent	0.000562588	NanoLuc	F2	78	57	Yes	78.F2.Cross.57	NL.F2.CxA
P1_S10	153	A	A_153	2	GAT	D	2	GTT	V	Missense	0.000562588	NanoLuc	F2	78	57	Yes	78.F2.Cross.57	NL.F2.CxA
P1_S10	149	G	G_149	7	GAT	D	1	AAT	N	Missense	0.001969058	NanoLuc	F2	78	57	Yes	78.F2.Cross.57	NL.F2.CxA
P1_S10	152	T	T_152	19	TTT	F	1	GTT	V	Missense	0.005344585	NanoLuc	F2	78	57	Yes	78.F2.Cross.57	NL.F2.CxA
P1_S10	172	T	T_172	3	CGT	R	3	CGA	R	Silent	0.000843882	NanoLuc	F2	78	57	Yes	78.F2.Cross.57	NL.F2.CxA
P1_S10	377	T	T_377	1	TAT	Y	1	GAT	D	Missense	0.000281294	NanoLuc	F2	78	57	Yes	78.F2.Cross.57	NL.F2.CxA
P1_S10	298	C	C_298	1	TCC	S	3	TCG	S	Silent	0.000281294	NanoLuc	F2	78	57	Yes	78.F2.Cross.57	NL.F2.CxA
P1_S10	226	A	A_226	4	ACA	T	3	ACT	T	Silent	0.001125176	NanoLuc	F2	78	57	Yes	78.F2.Cross.57	NL.F2.CxA
P1_S10	265	A	A_265	4	TCA	S	3	TCT	S	Silent	0.001125176	NanoLuc	F2	78	57	Yes	78.F2.Cross.57	NL.F2.CxA
P1_S10	245	A	A_245	3	AAT	N	1	GAT	D	Missense	0.000843882	NanoLuc	F2	78	57	Yes	78.F2.Cross.57	NL.F2.CxA
P1_S10	241	T	T_241	4	GTT	V	3	GTA	V	Silent	0.001125176	NanoLuc	F2	78	57	Yes	78.F2.Cross.57	NL.F2.CxA
P1_S10	200	A	A_200	5	ATG	M	1	GTG	V	Missense	0.00140647	NanoLuc	F2	78	57	Yes	78.F2.Cross.57	NL.F2.CxA
P1_S10	213	A	A_213	4	TAG	*	2	TGG	W	Nonsense	0.001125176	NanoLuc	F2	78	57	Yes	78.F2.Cross.57	NL.F2.CxA
P1_S10	230	T	T_230	1	TAT	Y	1	AAT	N	Missense	0.000281294	NanoLuc	F2	78	57	Yes	78.F2.Cross.57	NL.F2.CxA
P1_S10	145	G	G_145	3	GAG	E	3	GAT	D	Missense	0.000843882	NanoLuc	F2	78	57	Yes	78.F2.Cross.57	NL.F2.CxA
P1_S10	227	T	T_227	3	TGT	C	1	AGT	S	Missense	0.000843882	NanoLuc	F2	78	57	Yes	78.F2.Cross.57	NL.F2.CxA
P1_S10	193	C	C_193	5	CCC	P	3	CCA	P	Silent	0.00140647	NanoLuc	F2	78	57	Yes	78.F2.Cross.57	NL.F2.CxA
P1_S10	201	C	C_201	1	GCG	A	2	GTG	V	Missense	0.000281294	NanoLuc	F2	78	57	Yes	78.F2.Cross.57	NL.F2.CxA
P1_S10	365	A	A_365	1	AAG	K	1	GAG	E	Missense	0.000281294	NanoLuc	F2	78	57	Yes	78.F2.Cross.57	NL.F2.CxA
P1_S10	220	T	T_220	3	AGT	S	3	AGA	R	Missense	0.000843882	NanoLuc	F2	78	57	Yes	78.F2.Cross.57	NL.F2.CxA
P1_S10	341	T	T_341	6	TCT	S	1	CCT	P	Missense	0.001687764	NanoLuc	F2	78	57	Yes	78.F2.Cross.57	NL.F2.CxA
P1_S10	158	A	A_158	5	ATA	I	1	TTA	L	Missense	0.00140647	NanoLuc	F2	78	57	Yes	78.F2.Cross.57	NL.F2.CxA
P1_S10	149	T	T_149	3	TAT	Y	1	AAT	N	Missense	0.000843882	NanoLuc	F2	78	57	Yes	78.F2.Cross.57	NL.F2.CxA
P1_S10	255	G	G_255	1	AGA	R	2	ACA	T	Missense	0.000281294	NanoLuc	F2	78	57	Yes	78.F2.Cross.57	NL.F2.CxA
P1_S10	269	C	C_269	1	CGG	R	1	TGG	W	Missense	0.000281294	NanoLuc	F2	78	57	Yes	78.F2.Cross.57	NL.F2.CxA
P1_S10	213	C	C_213	1	TCG	S	2	TGG	W	Missense	0.000281294	NanoLuc	F2	78	57	Yes	78.F2.Cross.57	NL.F2.CxA
P1_S10	191	T	T_191	6	TCA	S	1	CCA	P	Missense	0.001687764	NanoLuc	F2	78	57	Yes	78.F2.Cross.57	NL.F2.CxA
P1_S10	181	A	A_181	9	AGA	R	3	AGT	S	Missense	0.002531646	NanoLuc	F2	78	57	Yes	78.F2.Cross.57	NL.F2.CxA
P1_S10	178	A	A_178	7	CCA	P	3	CCT	P	Silent	0.001969058	NanoLuc	F2	78	57	Yes	78.F2.Cross.57	NL.F2.CxA
P1_S10	289	A	A_289	1	TTA	L	3	TTT	F	Missense	0.000281294	NanoLuc	F2	78	57	Yes	78.F2.Cross.57	NL.F2.CxA
P1_S10	274	G	G_274	1	TAG	*	3	TAT	Y	Nonsense	0.000281294	NanoLuc	F2	78	57	Yes	78.F2.Cross.57	NL.F2.CxA
P1_S10	234	C	C_234	1	GCT	A	2	GAT	D	Missense	0.000281294	NanoLuc	F2	78	57	Yes	78.F2.Cross.57	NL.F2.CxA
P1_S10	257	T	T_257	4	TTC	F	1	ATC	I	Missense	0.001125176	NanoLuc	F2	78	57	Yes	78.F2.Cross.57	NL.F2.CxA
P1_S10	167	G	G_167	4	GAG	E	1	CAG	Q	Missense	0.001125176	NanoLuc	F2	78	57	Yes	78.F2.Cross.57	NL.F2.CxA
P1_S10	193	T	T_193	1	CCT	P	3	CCA	P	Silent	0.000281294	NanoLuc	F2	78	57	Yes	78.F2.Cross.57	NL.F2.CxA
P1_S10	198	T	T_198	3	CTG	M	2	CCG	P	Missense	0.000843882	NanoLuc	F2	78	57	Yes	78.F2.Cross.57	NL.F2.CxA
P1_S10	154	C	C_154	3	GTC	V	3	GTT	V	Silent	0.000843882	NanoLuc	F2	78	57	Yes	78.F2.Cross.57	NL.F2.CxA
P1_S10	294	T	T_294	2	TTG	M	2	TGG	W	Missense	0.000562588	NanoLuc	F2	78	57	Yes	78.F2.Cross.57	NL.F2.CxA
P1_S10	150	C	C_150	4	ACT	T	2	AAT	N	Missense	0.001125176	NanoLuc	F2	78	57	Yes	78.F2.Cross.57	NL.F2.CxA
P1_S10	328	G	G_328	6	GCG	A	3	GCA	A	Silent	0.001687764	NanoLuc	F2	78	57	Yes	78.F2.Cross.57	NL.F2.CxA
P1_S10	402	G	G_402	2	AGT	S	2	ACT	T	Missense	0.000562588	NanoLuc	F2	78	57	Yes	78.F2.Cross.57	NL.F2.CxA
P1_S10	246	G	G_246	4	GGT	G	2	GAT	D	Missense	0.001125176	NanoLuc	F2	78	57	Yes	78.F2.Cross.57	NL.F2.CxA
P1_S10	394	C	C_394	1	GTC	V	3	GTG	V	Silent	0.000281294	NanoLuc	F2	78	57	Yes	78.F2.Cross.57	NL.F2.CxA
P1_S10	165	G	G_165	6	AGT	S	2	ACT	T	Missense	0.001687764	NanoLuc	F2	78	57	Yes	78.F2.Cross.57	NL.F2.CxA
P1_S10	147	A	A_147	4	AAT	N	2	AGT	S	Missense	0.001125176	NanoLuc	F2	78	57	Yes	78.F2.Cross.57	NL.F2.CxA
P1_S10	166	C	C_166	5	ACC	T	3	ACT	T	Silent	0.00140647	NanoLuc	F2	78	57	Yes	78.F2.Cross.57	NL.F2.CxA
P1_S10	239	A	A_239	5	ATA	I	1	GTA	V	Missense	0.00140647	NanoLuc	F2	78	57	Yes	78.F2.Cross.57	NL.F2.CxA
P1_S10	253	A	A_253	2	GCA	A	3	GCC	A	Silent	0.000562588	NanoLuc	F2	78	57	Yes	78.F2.Cross.57	NL.F2.CxA
P1_S10	197	A	A_197	3	ACG	T	1	CCG	P	Missense	0.000843882	NanoLuc	F2	78	57	Yes	78.F2.Cross.57	NL.F2.CxA
P1_S10	304	C	C_304	1	GAC	D	3	GAT	D	Silent	0.000281294	NanoLuc	F2	78	57	Yes	78.F2.Cross.57	NL.F2.CxA
P1_S10	258	A	A_258	2	AAC	N	2	ATC	I	Missense	0.000562588	NanoLuc	F2	78	57	Yes	78.F2.Cross.57	NL.F2.CxA
P1_S10	344	G	G_344	1	GGA	G	1	CGA	R	Missense	0.000281294	NanoLuc	F2	78	57	Yes	78.F2.Cross.57	NL.F2.CxA
P1_S10	288	A	A_288	1	TAT	Y	2	TTT	F	Missense	0.000281294	NanoLuc	F2	78	57	Yes	78.F2.Cross.57	NL.F2.CxA
P1_S10	185	G	G_185	15	GCT	A	1	TCT	S	Missense	0.004219409	NanoLuc	F2	78	57	Yes	78.F2.Cross.57	NL.F2.CxA
P1_S10	206	T	T_206	4	TTA	L	1	GTA	V	Missense	0.001125176	NanoLuc	F2	78	57	Yes	78.F2.Cross.57	NL.F2.CxA
P1_S10	252	T	T_252	4	GTC	V	2	GCC	A	Missense	0.001125176	NanoLuc	F2	78	57	Yes	78.F2.Cross.57	NL.F2.CxA
P1_S10	294	C	C_294	1	TCG	S	2	TGG	W	Missense	0.000281294	NanoLuc	F2	78	57	Yes	78.F2.Cross.57	NL.F2.CxA
P1_S10	343	G	G_343	2	CCG	P	3	CCT	P	Silent	0.000562588	NanoLuc	F2	78	57	Yes	78.F2.Cross.57	NL.F2.CxA
P1_S10	256	G	G_256	4	ACG	T	3	ACA	T	Silent	0.001125176	NanoLuc	F2	78	57	Yes	78.F2.Cross.57	NL.F2.CxA
P1_S10	218	C	C_218	4	CGA	R	1	AGA	R	Silent	0.001125176	NanoLuc	F2	78	57	Yes	78.F2.Cross.57	NL.F2.CxA
P1_S10	161	T	T_161	3	TCA	S	1	ACA	T	Missense	0.000843882	NanoLuc	F2	78	57	Yes	78.F2.Cross.57	NL.F2.CxA
P1_S10	168	G	G_168	8	CGG	R	2	CAG	Q	Missense	0.002250352	NanoLuc	F2	78	57	Yes	78.F2.Cross.57	NL.F2.CxA
P1_S10	154	G	G_154	26	GTG	V	3	GTT	V	Silent	0.007313643	NanoLuc	F2	78	57	Yes	78.F2.Cross.57	NL.F2.CxA
P1_S10	349	C	C_349	3	GCC	A	3	GCT	A	Silent	0.000843882	NanoLuc	F2	78	57	Yes	78.F2.Cross.57	NL.F2.CxA
P1_S10	154	A	A_154	4	GTA	V	3	GTT	V	Silent	0.001125176	NanoLuc	F2	78	57	Yes	78.F2.Cross.57	NL.F2.CxA
P1_S10	159	G	G_159	9	TGA	*	2	TTA	L	Nonsense	0.002531646	NanoLuc	F2	78	57	Yes	78.F2.Cross.57	NL.F2.CxA
P1_S10	329	A	A_329	1	AGT	S	1	CGT	R	Missense	0.000281294	NanoLuc	F2	78	57	Yes	78.F2.Cross.57	NL.F2.CxA
P1_S10	174	C	C_174	4	GCT	A	2	GAT	D	Missense	0.001125176	NanoLuc	F2	78	57	Yes	78.F2.Cross.57	NL.F2.CxA
P1_S10	219	A	A_219	3	AAA	K	2	AGA	R	Missense	0.000843882	NanoLuc	F2	78	57	Yes	78.F2.Cross.57	NL.F2.CxA
P1_S10	331	G	G_331	6	CGG	R	3	CGT	R	Silent	0.001687764	NanoLuc	F2	78	57	Yes	78.F2.Cross.57	NL.F2.CxA
P1_S10	189	A	A_189	4	AAT	N	2	ATT	I	Missense	0.001125176	NanoLuc	F2	78	57	Yes	78.F2.Cross.57	NL.F2.CxA
P1_S10	375	A	A_375	2	TAT	Y	2	TCT	S	Missense	0.000562588	NanoLuc	F2	78	57	Yes	78.F2.Cross.57	NL.F2.CxA
P1_S10	405	A	A_405	5	AAT	N	2	ATT	I	Missense	0.00140647	NanoLuc	F2	78	57	Yes	78.F2.Cross.57	NL.F2.CxA
P1_S10	337	A	A_337	2	ATA	I	3	ATT	I	Silent	0.000562588	NanoLuc	F2	78	57	Yes	78.F2.Cross.57	NL.F2.CxA
P1_S10	307	G	G_307	2	GAG	E	3	GAT	D	Missense	0.000562588	NanoLuc	F2	78	57	Yes	78.F2.Cross.57	NL.F2.CxA
P1_S10	156	G	G_156	27	GGT	G	2	GTT	V	Missense	0.007594937	NanoLuc	F2	78	57	Yes	78.F2.Cross.57	NL.F2.CxA
P1_S10	219	T	T_219	3	ATA	I	2	AGA	R	Missense	0.000843882	NanoLuc	F2	78	57	Yes	78.F2.Cross.57	NL.F2.CxA
P1_S10	325	G	G_325	1	TTG	M	3	TTA	L	Missense	0.000281294	NanoLuc	F2	78	57	Yes	78.F2.Cross.57	NL.F2.CxA
P1_S10	377	A	A_377	3	AAT	N	1	GAT	D	Missense	0.000843882	NanoLuc	F2	78	57	Yes	78.F2.Cross.57	NL.F2.CxA
P1_S10	335	C	C_335	2	CTT	L	1	ATT	I	Missense	0.000562588	NanoLuc	F2	78	57	Yes	78.F2.Cross.57	NL.F2.CxA
P1_S10	264	T	T_264	4	TTT	F	2	TCT	S	Missense	0.001125176	NanoLuc	F2	78	57	Yes	78.F2.Cross.57	NL.F2.CxA
P1_S10	356	C	C_356	1	CCT	P	1	TCT	S	Missense	0.000281294	NanoLuc	F2	78	57	Yes	78.F2.Cross.57	NL.F2.CxA
P1_S10	314	A	A_314	2	AAT	N	1	GAT	D	Missense	0.000562588	NanoLuc	F2	78	57	Yes	78.F2.Cross.57	NL.F2.CxA
P1_S10	311	C	C_311	1	CTT	L	1	TTT	F	Missense	0.000281294	NanoLuc	F2	78	57	Yes	78.F2.Cross.57	NL.F2.CxA
P1_S10	184	T	T_184	4	ACT	T	3	ACA	T	Silent	0.001125176	NanoLuc	F2	78	57	Yes	78.F2.Cross.57	NL.F2.CxA
P1_S10	372	G	G_372	4	AGT	S	2	AAT	N	Missense	0.001125176	NanoLuc	F2	78	57	Yes	78.F2.Cross.57	NL.F2.CxA
P1_S10	231	T	T_231	2	ATT	I	2	AAT	N	Missense	0.000562588	NanoLuc	F2	78	57	Yes	78.F2.Cross.57	NL.F2.CxA
P1_S10	283	A	A_283	1	GCA	A	3	GCT	A	Silent	0.000281294	NanoLuc	F2	78	57	Yes	78.F2.Cross.57	NL.F2.CxA
P1_S10	345	A	A_345	7	CAA	Q	2	CGA	R	Missense	0.001969058	NanoLuc	F2	78	57	Yes	78.F2.Cross.57	NL.F2.CxA
P1_S10	302	C	C_302	1	CAT	H	1	GAT	D	Missense	0.000281294	NanoLuc	F2	78	57	Yes	78.F2.Cross.57	NL.F2.CxA
P1_S10	311	G	G_311	2	GTT	V	1	TTT	F	Missense	0.000562588	NanoLuc	F2	78	57	Yes	78.F2.Cross.57	NL.F2.CxA
P1_S10	189	C	C_189	2	ACT	T	2	ATT	I	Missense	0.000562588	NanoLuc	F2	78	57	Yes	78.F2.Cross.57	NL.F2.CxA
P1_S10	256	T	T_256	1	ACT	T	3	ACA	T	Silent	0.000281294	NanoLuc	F2	78	57	Yes	78.F2.Cross.57	NL.F2.CxA
P1_S10	192	G	G_192	1	CGA	R	2	CCA	P	Missense	0.000281294	NanoLuc	F2	78	57	Yes	78.F2.Cross.57	NL.F2.CxA
P1_S10	204	A	A_204	8	AAC	N	2	AGC	S	Missense	0.002250352	NanoLuc	F2	78	57	Yes	78.F2.Cross.57	NL.F2.CxA
P1_S10	309	T	T_309	2	CTA	L	2	CCA	P	Missense	0.000562588	NanoLuc	F2	78	57	Yes	78.F2.Cross.57	NL.F2.CxA
P1_S10	158	C	C_158	3	CTA	L	1	TTA	L	Silent	0.000843882	NanoLuc	F2	78	57	Yes	78.F2.Cross.57	NL.F2.CxA
P1_S10	339	C	C_339	1	TCG	S	2	TTG	M	Missense	0.000281294	NanoLuc	F2	78	57	Yes	78.F2.Cross.57	NL.F2.CxA
P1_S10	238	C	C_238	1	GTC	V	3	GTA	V	Silent	0.000281294	NanoLuc	F2	78	57	Yes	78.F2.Cross.57	NL.F2.CxA
P1_S10	326	T	T_326	1	TCA	S	1	GCA	A	Missense	0.000281294	NanoLuc	F2	78	57	Yes	78.F2.Cross.57	NL.F2.CxA
P1_S10	400	C	C_400	1	AAC	N	3	AAT	N	Silent	0.000281294	NanoLuc	F2	78	57	Yes	78.F2.Cross.57	NL.F2.CxA
P1_S10	201	G	G_201	5	GGG	G	2	GTG	V	Missense	0.00140647	NanoLuc	F2	78	57	Yes	78.F2.Cross.57	NL.F2.CxA
P1_S10	350	A	A_350	2	ATG	M	1	TTG	M	Silent	0.000562588	NanoLuc	F2	78	57	Yes	78.F2.Cross.57	NL.F2.CxA
P1_S10	232	G	G_232	3	AAG	K	3	AAT	N	Missense	0.000843882	NanoLuc	F2	78	57	Yes	78.F2.Cross.57	NL.F2.CxA
P1_S10	341	G	G_341	1	GCT	A	1	CCT	P	Missense	0.000281294	NanoLuc	F2	78	57	Yes	78.F2.Cross.57	NL.F2.CxA
P1_S10	265	G	G_265	1	TCG	S	3	TCT	S	Silent	0.000281294	NanoLuc	F2	78	57	Yes	78.F2.Cross.57	NL.F2.CxA
P1_S10	215	T	T_215	1	TGT	C	1	AGT	S	Missense	0.000281294	NanoLuc	F2	78	57	Yes	78.F2.Cross.57	NL.F2.CxA
P1_S10	191	A	A_191	4	ACA	T	1	CCA	P	Missense	0.001125176	NanoLuc	F2	78	57	Yes	78.F2.Cross.57	NL.F2.CxA
P1_S10	404	G	G_404	1	GTT	V	1	ATT	I	Missense	0.000281294	NanoLuc	F2	78	57	Yes	78.F2.Cross.57	NL.F2.CxA
P1_S10	186	T	T_186	12	TTT	F	2	TCT	S	Missense	0.003375527	NanoLuc	F2	78	57	Yes	78.F2.Cross.57	NL.F2.CxA
P1_S10	338	C	C_338	5	CTG	M	1	TTG	M	Silent	0.00140647	NanoLuc	F2	78	57	Yes	78.F2.Cross.57	NL.F2.CxA
P1_S10	343	C	C_343	1	CCC	P	3	CCT	P	Silent	0.000281294	NanoLuc	F2	78	57	Yes	78.F2.Cross.57	NL.F2.CxA
P1_S10	164	T	T_164	2	TCT	S	1	ACT	T	Missense	0.000562588	NanoLuc	F2	78	57	Yes	78.F2.Cross.57	NL.F2.CxA
P1_S10	319	T	T_319	1	AAT	N	3	AAG	K	Missense	0.000281294	NanoLuc	F2	78	57	Yes	78.F2.Cross.57	NL.F2.CxA
P1_S10	308	T	T_308	2	TCA	S	1	CCA	P	Missense	0.000562588	NanoLuc	F2	78	57	Yes	78.F2.Cross.57	NL.F2.CxA
P1_S10	211	G	G_211	1	AAG	K	3	AAA	K	Silent	0.000281294	NanoLuc	F2	78	57	Yes	78.F2.Cross.57	NL.F2.CxA
P1_S10	175	A	A_175	2	GAA	E	3	GAT	D	Missense	0.000562588	NanoLuc	F2	78	57	Yes	78.F2.Cross.57	NL.F2.CxA
P1_S10	224	C	C_224	1	CCT	P	1	ACT	T	Missense	0.000281294	NanoLuc	F2	78	57	Yes	78.F2.Cross.57	NL.F2.CxA
P1_S10	281	A	A_281	5	ACT	T	1	GCT	A	Missense	0.00140647	NanoLuc	F2	78	57	Yes	78.F2.Cross.57	NL.F2.CxA
P1_S10	178	G	G_178	7	CCG	P	3	CCT	P	Silent	0.001969058	NanoLuc	F2	78	57	Yes	78.F2.Cross.57	NL.F2.CxA
P1_S10	327	T	T_327	4	GTA	V	2	GCA	A	Missense	0.001125176	NanoLuc	F2	78	57	Yes	78.F2.Cross.57	NL.F2.CxA
P1_S10	227	G	G_227	2	GGT	G	1	AGT	S	Missense	0.000562588	NanoLuc	F2	78	57	Yes	78.F2.Cross.57	NL.F2.CxA
P1_S10	395	G	G_395	1	GCT	A	1	CCT	P	Missense	0.000281294	NanoLuc	F2	78	57	Yes	78.F2.Cross.57	NL.F2.CxA
P1_S10	250	G	G_250	1	TAG	*	3	TAC	Y	Nonsense	0.000281294	NanoLuc	F2	78	57	Yes	78.F2.Cross.57	NL.F2.CxA
P1_S10	257	G	G_257	3	GTC	V	1	ATC	I	Missense	0.000843882	NanoLuc	F2	78	57	Yes	78.F2.Cross.57	NL.F2.CxA
P1_S10	360	A	A_360	6	AAT	N	2	AGT	S	Missense	0.001687764	NanoLuc	F2	78	57	Yes	78.F2.Cross.57	NL.F2.CxA
P1_S10	263	G	G_263	3	GCT	A	1	TCT	S	Missense	0.000843882	NanoLuc	F2	78	57	Yes	78.F2.Cross.57	NL.F2.CxA
P1_S10	224	T	T_224	2	TCT	S	1	ACT	T	Missense	0.000562588	NanoLuc	F2	78	57	Yes	78.F2.Cross.57	NL.F2.CxA
P1_S10	360	C	C_360	1	ACT	T	2	AGT	S	Missense	0.000281294	NanoLuc	F2	78	57	Yes	78.F2.Cross.57	NL.F2.CxA
P1_S10	209	C	C_209	1	CAA	Q	1	AAA	K	Missense	0.000281294	NanoLuc	F2	78	57	Yes	78.F2.Cross.57	NL.F2.CxA
P1_S10	371	G	G_371	1	GAT	D	1	AAT	N	Missense	0.000281294	NanoLuc	F2	78	57	Yes	78.F2.Cross.57	NL.F2.CxA
P1_S10	199	A	A_199	7	CCA	P	3	CCG	P	Silent	0.001969058	NanoLuc	F2	78	57	Yes	78.F2.Cross.57	NL.F2.CxA
P1_S10	358	C	C_358	3	TCC	S	3	TCT	S	Silent	0.000843882	NanoLuc	F2	78	57	Yes	78.F2.Cross.57	NL.F2.CxA
P1_S10	296	G	G_296	1	GCG	A	1	TCG	S	Missense	0.000281294	NanoLuc	F2	78	57	Yes	78.F2.Cross.57	NL.F2.CxA
P1_S10	338	G	G_338	1	GTG	V	1	TTG	M	Missense	0.000281294	NanoLuc	F2	78	57	Yes	78.F2.Cross.57	NL.F2.CxA
P1_S10	313	C	C_313	3	TTC	F	3	TTT	F	Silent	0.000843882	NanoLuc	F2	78	57	Yes	78.F2.Cross.57	NL.F2.CxA
P1_S10	162	A	A_162	33	AAA	K	2	ACA	T	Missense	0.0092827	NanoLuc	F2	78	57	Yes	78.F2.Cross.57	NL.F2.CxA
P1_S10	295	A	A_295	5	TGA	*	3	TGG	W	Nonsense	0.00140647	NanoLuc	F2	78	57	Yes	78.F2.Cross.57	NL.F2.CxA
P1_S10	408	T	T_408	1	CTA	L	2	CCA	P	Missense	0.000281294	NanoLuc	F2	78	57	Yes	78.F2.Cross.57	NL.F2.CxA
P1_S10	299	C	C_299	2	CAG	Q	1	AAG	K	Missense	0.000562588	NanoLuc	F2	78	57	Yes	78.F2.Cross.57	NL.F2.CxA
P1_S10	193	G	G_193	5	CCG	P	3	CCA	P	Silent	0.00140647	NanoLuc	F2	78	57	Yes	78.F2.Cross.57	NL.F2.CxA
P1_S10	184	G	G_184	6	ACG	T	3	ACA	T	Silent	0.001687764	NanoLuc	F2	78	57	Yes	78.F2.Cross.57	NL.F2.CxA
P1_S10	201	A	A_201	3	GAG	E	2	GTG	V	Missense	0.000843882	NanoLuc	F2	78	57	Yes	78.F2.Cross.57	NL.F2.CxA
P1_S10	208	G	G_208	1	GTG	V	3	GTA	V	Silent	0.000281294	NanoLuc	F2	78	57	Yes	78.F2.Cross.57	NL.F2.CxA
P1_S10	185	C	C_185	5	CCT	P	1	TCT	S	Missense	0.00140647	NanoLuc	F2	78	57	Yes	78.F2.Cross.57	NL.F2.CxA
P1_S10	182	T	T_182	4	TCA	S	1	ACA	T	Missense	0.001125176	NanoLuc	F2	78	57	Yes	78.F2.Cross.57	NL.F2.CxA
P1_S10	257	C	C_257	1	CTC	L	1	ATC	I	Missense	0.000281294	NanoLuc	F2	78	57	Yes	78.F2.Cross.57	NL.F2.CxA
P1_S10	248	G	G_248	1	GAC	D	1	TAC	Y	Missense	0.000281294	NanoLuc	F2	78	57	Yes	78.F2.Cross.57	NL.F2.CxA
P1_S10	223	C	C_223	3	TGC	C	3	TGG	W	Missense	0.000843882	NanoLuc	F2	78	57	Yes	78.F2.Cross.57	NL.F2.CxA
P1_S10	272	G	G_272	2	GAT	D	1	TAT	Y	Missense	0.000562588	NanoLuc	F2	78	57	Yes	78.F2.Cross.57	NL.F2.CxA
P1_S10	217	A	A_217	1	AGA	R	3	AGT	S	Missense	0.000281294	NanoLuc	F2	78	57	Yes	78.F2.Cross.57	NL.F2.CxA
P1_S10	352	C	C_352	3	TTC	F	3	TTG	M	Missense	0.000843882	NanoLuc	F2	78	57	Yes	78.F2.Cross.57	NL.F2.CxA
P1_S10	338	A	A_338	4	ATG	M	1	TTG	M	Silent	0.001125176	NanoLuc	F2	78	57	Yes	78.F2.Cross.57	NL.F2.CxA
P1_S10	151	G	G_151	41	AAG	K	3	AAT	N	Missense	0.011533052	NanoLuc	F2	78	57	Yes	78.F2.Cross.57	NL.F2.CxA
P1_S10	301	A	A_301	1	AAA	K	3	AAG	K	Silent	0.000281294	NanoLuc	F2	78	57	Yes	78.F2.Cross.57	NL.F2.CxA
P1_S10	147	T	T_147	13	ATT	I	2	AGT	S	Missense	0.003656821	NanoLuc	F2	78	57	Yes	78.F2.Cross.57	NL.F2.CxA
P1_S10	336	C	C_336	3	ACT	T	2	ATT	I	Missense	0.000843882	NanoLuc	F2	78	57	Yes	78.F2.Cross.57	NL.F2.CxA
P1_S10	362	C	C_362	1	CTA	L	1	ATA	I	Missense	0.000281294	NanoLuc	F2	78	57	Yes	78.F2.Cross.57	NL.F2.CxA
P1_S10	353	C	C_353	2	CTA	L	1	TTA	L	Silent	0.000562588	NanoLuc	F2	78	57	Yes	78.F2.Cross.57	NL.F2.CxA
P1_S10	166	A	A_166	2	ACA	T	3	ACT	T	Silent	0.000562588	NanoLuc	F2	78	57	Yes	78.F2.Cross.57	NL.F2.CxA
P1_S10	316	C	C_316	4	GAC	D	3	GAT	D	Silent	0.001125176	NanoLuc	F2	78	57	Yes	78.F2.Cross.57	NL.F2.CxA
P1_S10	284	T	T_284	2	TAA	*	1	GAA	E	Nonsense	0.000562588	NanoLuc	F2	78	57	Yes	78.F2.Cross.57	NL.F2.CxA
P1_S10	180	A	A_180	12	AAT	N	2	AGT	S	Missense	0.003375527	NanoLuc	F2	78	57	Yes	78.F2.Cross.57	NL.F2.CxA
P1_S10	240	C	C_240	2	GCA	A	2	GTA	V	Missense	0.000562588	NanoLuc	F2	78	57	Yes	78.F2.Cross.57	NL.F2.CxA
P1_S10	221	G	G_221	2	GGG	G	1	TGG	W	Missense	0.000562588	NanoLuc	F2	78	57	Yes	78.F2.Cross.57	NL.F2.CxA
P1_S10	401	G	G_401	2	GCT	A	1	ACT	T	Missense	0.000562588	NanoLuc	F2	78	57	Yes	78.F2.Cross.57	NL.F2.CxA
P1_S10	380	A	A_380	5	ACT	T	1	GCT	A	Missense	0.00140647	NanoLuc	F2	78	57	Yes	78.F2.Cross.57	NL.F2.CxA
P1_S10	160	G	G_160	3	TTG	M	3	TTA	L	Missense	0.000843882	NanoLuc	F2	78	57	Yes	78.F2.Cross.57	NL.F2.CxA
P1_S10	171	T	T_171	6	CTA	L	2	CGA	R	Missense	0.001687764	NanoLuc	F2	78	57	Yes	78.F2.Cross.57	NL.F2.CxA
P1_S10	229	G	G_229	7	AGG	R	3	AGT	S	Missense	0.001969058	NanoLuc	F2	78	57	Yes	78.F2.Cross.57	NL.F2.CxA
P1_S10	312	G	G_312	16	TGT	C	2	TTT	F	Missense	0.004500703	NanoLuc	F2	78	57	Yes	78.F2.Cross.57	NL.F2.CxA
P1_S10	403	C	C_403	2	ACC	T	3	ACT	T	Silent	0.000562588	NanoLuc	F2	78	57	Yes	78.F2.Cross.57	NL.F2.CxA
P1_S10	236	C	C_236	1	CTA	L	1	GTA	V	Missense	0.000281294	NanoLuc	F2	78	57	Yes	78.F2.Cross.57	NL.F2.CxA
P1_S10	385	T	T_385	2	ATT	I	3	ATA	I	Silent	0.000562588	NanoLuc	F2	78	57	Yes	78.F2.Cross.57	NL.F2.CxA
P1_S10	378	T	T_378	3	GTT	V	2	GAT	D	Missense	0.000843882	NanoLuc	F2	78	57	Yes	78.F2.Cross.57	NL.F2.CxA
P1_S10	207	A	A_207	4	GAA	E	2	GTA	V	Missense	0.001125176	NanoLuc	F2	78	57	Yes	78.F2.Cross.57	NL.F2.CxA
P1_S10	182	C	C_182	3	CCA	P	1	ACA	T	Missense	0.000843882	NanoLuc	F2	78	57	Yes	78.F2.Cross.57	NL.F2.CxA
P1_S10	215	C	C_215	4	CGT	R	1	AGT	S	Missense	0.001125176	NanoLuc	F2	78	57	Yes	78.F2.Cross.57	NL.F2.CxA
P1_S10	239	T	T_239	3	TTA	L	1	GTA	V	Missense	0.000843882	NanoLuc	F2	78	57	Yes	78.F2.Cross.57	NL.F2.CxA
P1_S10	176	A	A_176	12	ACT	T	1	CCT	P	Missense	0.003375527	NanoLuc	F2	78	57	Yes	78.F2.Cross.57	NL.F2.CxA
P1_S10	335	T	T_335	3	TTT	F	1	ATT	I	Missense	0.000843882	NanoLuc	F2	78	57	Yes	78.F2.Cross.57	NL.F2.CxA
P1_S10	211	T	T_211	2	AAT	N	3	AAA	K	Missense	0.000562588	NanoLuc	F2	78	57	Yes	78.F2.Cross.57	NL.F2.CxA
P1_S10	261	A	A_261	2	AAA	K	2	ACA	T	Missense	0.000562588	NanoLuc	F2	78	57	Yes	78.F2.Cross.57	NL.F2.CxA
P1_S10	364	G	G_364	2	ATG	M	3	ATA	I	Missense	0.000562588	NanoLuc	F2	78	57	Yes	78.F2.Cross.57	NL.F2.CxA
P1_S10	333	A	A_333	1	TAA	*	2	TTA	L	Nonsense	0.000281294	NanoLuc	F2	78	57	Yes	78.F2.Cross.57	NL.F2.CxA
P1_S10	156	A	A_156	2	GAT	D	2	GTT	V	Missense	0.000562588	NanoLuc	F2	78	57	Yes	78.F2.Cross.57	NL.F2.CxA
P1_S10	270	T	T_270	2	TTG	M	2	TGG	W	Missense	0.000562588	NanoLuc	F2	78	57	Yes	78.F2.Cross.57	NL.F2.CxA
P1_S10	158	G	G_158	11	GTA	V	1	TTA	L	Missense	0.003094233	NanoLuc	F2	78	57	Yes	78.F2.Cross.57	NL.F2.CxA
P1_S10	234	G	G_234	10	GGT	G	2	GAT	D	Missense	0.00281294	NanoLuc	F2	78	57	Yes	78.F2.Cross.57	NL.F2.CxA
P1_S10	171	A	A_171	6	CAA	Q	2	CGA	R	Missense	0.001687764	NanoLuc	F2	78	57	Yes	78.F2.Cross.57	NL.F2.CxA
P1_S11	229	C	C_229	3	AGC	S	3	AGT	S	Silent	0.000843882	NanoLuc	F2	78	73	Yes	78.F2.Cross.73	NL.F2.CxB
P1_S11	298	A	A_298	4	TCA	S	3	TCG	S	Silent	0.001125176	NanoLuc	F2	78	73	Yes	78.F2.Cross.73	NL.F2.CxB
P1_S11	160	T	T_160	2	TTT	F	3	TTA	L	Missense	0.000562588	NanoLuc	F2	78	73	Yes	78.F2.Cross.73	NL.F2.CxB
P1_S11	404	T	T_404	1	TTT	F	1	ATT	I	Missense	0.000281294	NanoLuc	F2	78	73	Yes	78.F2.Cross.73	NL.F2.CxB
P1_S11	218	G	G_218	8	GGA	G	1	AGA	R	Missense	0.002250352	NanoLuc	F2	78	73	Yes	78.F2.Cross.73	NL.F2.CxB
P1_S11	323	C	C_323	2	CTA	L	1	TTA	L	Silent	0.000562588	NanoLuc	F2	78	73	Yes	78.F2.Cross.73	NL.F2.CxB
P1_S11	287	A	A_287	3	ATT	I	1	TTT	F	Missense	0.000843882	NanoLuc	F2	78	73	Yes	78.F2.Cross.73	NL.F2.CxB
P1_S11	318	G	G_318	1	AGG	R	2	AAG	K	Missense	0.000281294	NanoLuc	F2	78	73	Yes	78.F2.Cross.73	NL.F2.CxB
P1_S11	187	G	G_187	24	TCG	S	3	TCT	S	Silent	0.006751055	NanoLuc	F2	78	73	Yes	78.F2.Cross.73	NL.F2.CxB
P1_S11	231	G	G_231	5	AGT	S	2	AAT	N	Missense	0.00140647	NanoLuc	F2	78	73	Yes	78.F2.Cross.73	NL.F2.CxB
P1_S11	363	G	G_363	1	AGA	R	2	ATA	I	Missense	0.000281294	NanoLuc	F2	78	73	Yes	78.F2.Cross.73	NL.F2.CxB
P1_S11	285	G	G_285	2	GGA	G	2	GAA	E	Missense	0.000562588	NanoLuc	F2	78	73	Yes	78.F2.Cross.73	NL.F2.CxB
P1_S11	348	T	T_348	4	GTT	V	2	GCT	A	Missense	0.001125176	NanoLuc	F2	78	73	Yes	78.F2.Cross.73	NL.F2.CxB
P1_S11	249	C	C_249	1	TCC	S	2	TAC	Y	Missense	0.000281294	NanoLuc	F2	78	73	Yes	78.F2.Cross.73	NL.F2.CxB
P1_S11	289	C	C_289	1	TTC	F	3	TTT	F	Silent	0.000281294	NanoLuc	F2	78	73	Yes	78.F2.Cross.73	NL.F2.CxB
P1_S11	267	A	A_267	3	CAA	Q	2	CGA	R	Missense	0.000843882	NanoLuc	F2	78	73	Yes	78.F2.Cross.73	NL.F2.CxB
P1_S11	369	T	T_369	1	GTT	V	2	GCT	A	Missense	0.000281294	NanoLuc	F2	78	73	Yes	78.F2.Cross.73	NL.F2.CxB
P1_S11	198	A	A_198	3	CAG	Q	2	CCG	P	Missense	0.000843882	NanoLuc	F2	78	73	Yes	78.F2.Cross.73	NL.F2.CxB
P1_S11	228	T	T_228	3	ATT	I	2	AGT	S	Missense	0.000843882	NanoLuc	F2	78	73	Yes	78.F2.Cross.73	NL.F2.CxB
P1_S11	329	T	T_329	4	TGT	C	1	CGT	R	Missense	0.001125176	NanoLuc	F2	78	73	Yes	78.F2.Cross.73	NL.F2.CxB
P1_S11	201	G	G_201	9	GGG	G	2	GTG	V	Missense	0.002531646	NanoLuc	F2	78	73	Yes	78.F2.Cross.73	NL.F2.CxB
P1_S11	351	C	C_351	3	TCG	S	2	TTG	M	Missense	0.000843882	NanoLuc	F2	78	73	Yes	78.F2.Cross.73	NL.F2.CxB
P1_S11	223	A	A_223	3	TGA	*	3	TGG	W	Nonsense	0.000843882	NanoLuc	F2	78	73	Yes	78.F2.Cross.73	NL.F2.CxB
P1_S11	392	T	T_392	1	TTG	M	1	GTG	V	Missense	0.000281294	NanoLuc	F2	78	73	Yes	78.F2.Cross.73	NL.F2.CxB
P1_S11	155	C	C_155	1	CTT	L	1	GTT	V	Missense	0.000281294	NanoLuc	F2	78	73	Yes	78.F2.Cross.73	NL.F2.CxB
P1_S11	259	T	T_259	1	ATT	I	3	ATC	I	Silent	0.000281294	NanoLuc	F2	78	73	Yes	78.F2.Cross.73	NL.F2.CxB
P1_S11	300	G	G_300	1	AGG	R	2	AAG	K	Missense	0.000281294	NanoLuc	F2	78	73	Yes	78.F2.Cross.73	NL.F2.CxB
P1_S11	210	C	C_210	1	ACA	T	2	AAA	K	Missense	0.000281294	NanoLuc	F2	78	73	Yes	78.F2.Cross.73	NL.F2.CxB
P1_S11	197	T	T_197	8	TCG	S	1	CCG	P	Missense	0.002250352	NanoLuc	F2	78	73	Yes	78.F2.Cross.73	NL.F2.CxB
P1_S11	263	C	C_263	3	CCT	P	1	TCT	S	Missense	0.000843882	NanoLuc	F2	78	73	Yes	78.F2.Cross.73	NL.F2.CxB
P1_S11	360	A	A_360	7	AAT	N	2	AGT	S	Missense	0.001969058	NanoLuc	F2	78	73	Yes	78.F2.Cross.73	NL.F2.CxB
P1_S11	164	C	C_164	11	CCT	P	1	ACT	T	Missense	0.003094233	NanoLuc	F2	78	73	Yes	78.F2.Cross.73	NL.F2.CxB
P1_S11	166	C	C_166	6	ACC	T	3	ACT	T	Silent	0.001687764	NanoLuc	F2	78	73	Yes	78.F2.Cross.73	NL.F2.CxB
P1_S11	309	T	T_309	1	CTA	L	2	CCA	P	Missense	0.000281294	NanoLuc	F2	78	73	Yes	78.F2.Cross.73	NL.F2.CxB
P1_S11	167	A	A_167	21	AAG	K	1	CAG	Q	Missense	0.005907173	NanoLuc	F2	78	73	Yes	78.F2.Cross.73	NL.F2.CxB
P1_S11	163	G	G_163	3	ACG	T	3	ACA	T	Silent	0.000843882	NanoLuc	F2	78	73	Yes	78.F2.Cross.73	NL.F2.CxB
P1_S11	330	T	T_330	2	CTT	L	2	CGT	R	Missense	0.000562588	NanoLuc	F2	78	73	Yes	78.F2.Cross.73	NL.F2.CxB
P1_S11	247	A	A_247	2	GAA	E	3	GAT	D	Missense	0.000562588	NanoLuc	F2	78	73	Yes	78.F2.Cross.73	NL.F2.CxB
P1_S11	199	T	T_199	10	CCT	P	3	CCG	P	Silent	0.00281294	NanoLuc	F2	78	73	Yes	78.F2.Cross.73	NL.F2.CxB
P1_S11	165	G	G_165	7	AGT	S	2	ACT	T	Missense	0.001969058	NanoLuc	F2	78	73	Yes	78.F2.Cross.73	NL.F2.CxB
P1_S11	373	G	G_373	2	AAG	K	3	AAT	N	Missense	0.000562588	NanoLuc	F2	78	73	Yes	78.F2.Cross.73	NL.F2.CxB
P1_S11	173	A	A_173	12	AAT	N	1	GAT	D	Missense	0.003375527	NanoLuc	F2	78	73	Yes	78.F2.Cross.73	NL.F2.CxB
P1_S11	349	A	A_349	1	GCA	A	3	GCT	A	Silent	0.000281294	NanoLuc	F2	78	73	Yes	78.F2.Cross.73	NL.F2.CxB
P1_S11	374	C	C_374	6	CCT	P	1	TCT	S	Missense	0.001687764	NanoLuc	F2	78	73	Yes	78.F2.Cross.73	NL.F2.CxB
P1_S11	338	A	A_338	1	ATG	M	1	TTG	M	Silent	0.000281294	NanoLuc	F2	78	73	Yes	78.F2.Cross.73	NL.F2.CxB
P1_S11	170	T	T_170	11	TGA	*	1	CGA	R	Nonsense	0.003094233	NanoLuc	F2	78	73	Yes	78.F2.Cross.73	NL.F2.CxB
P1_S11	236	A	A_236	5	ATA	I	1	GTA	V	Missense	0.00140647	NanoLuc	F2	78	73	Yes	78.F2.Cross.73	NL.F2.CxB
P1_S11	237	G	G_237	3	GGA	G	2	GTA	V	Missense	0.000843882	NanoLuc	F2	78	73	Yes	78.F2.Cross.73	NL.F2.CxB
P1_S11	204	C	C_204	4	ACC	T	2	AGC	S	Missense	0.001125176	NanoLuc	F2	78	73	Yes	78.F2.Cross.73	NL.F2.CxB
P1_S11	341	T	T_341	3	TCT	S	1	CCT	P	Missense	0.000843882	NanoLuc	F2	78	73	Yes	78.F2.Cross.73	NL.F2.CxB
P1_S11	335	G	G_335	1	GTT	V	1	ATT	I	Missense	0.000281294	NanoLuc	F2	78	73	Yes	78.F2.Cross.73	NL.F2.CxB
P1_S11	317	C	C_317	1	CAG	Q	1	AAG	K	Missense	0.000281294	NanoLuc	F2	78	73	Yes	78.F2.Cross.73	NL.F2.CxB
P1_S11	191	A	A_191	4	ACA	T	1	CCA	P	Missense	0.001125176	NanoLuc	F2	78	73	Yes	78.F2.Cross.73	NL.F2.CxB
P1_S11	363	C	C_363	4	ACA	T	2	ATA	I	Missense	0.001125176	NanoLuc	F2	78	73	Yes	78.F2.Cross.73	NL.F2.CxB
P1_S11	266	A	A_266	1	AGA	R	1	CGA	R	Silent	0.000281294	NanoLuc	F2	78	73	Yes	78.F2.Cross.73	NL.F2.CxB
P1_S11	352	C	C_352	2	TTC	F	3	TTG	M	Missense	0.000562588	NanoLuc	F2	78	73	Yes	78.F2.Cross.73	NL.F2.CxB
P1_S11	166	A	A_166	8	ACA	T	3	ACT	T	Silent	0.002250352	NanoLuc	F2	78	73	Yes	78.F2.Cross.73	NL.F2.CxB
P1_S11	193	T	T_193	2	CCT	P	3	CCA	P	Silent	0.000562588	NanoLuc	F2	78	73	Yes	78.F2.Cross.73	NL.F2.CxB
P1_S11	269	C	C_269	1	CGG	R	1	TGG	W	Missense	0.000281294	NanoLuc	F2	78	73	Yes	78.F2.Cross.73	NL.F2.CxB
P1_S11	240	G	G_240	2	GGA	G	2	GTA	V	Missense	0.000562588	NanoLuc	F2	78	73	Yes	78.F2.Cross.73	NL.F2.CxB
P1_S11	355	C	C_355	2	TTC	F	3	TTA	L	Missense	0.000562588	NanoLuc	F2	78	73	Yes	78.F2.Cross.73	NL.F2.CxB
P1_S11	208	T	T_208	3	GTT	V	3	GTA	V	Silent	0.000843882	NanoLuc	F2	78	73	Yes	78.F2.Cross.73	NL.F2.CxB
P1_S11	266	T	T_266	2	TGA	*	1	CGA	R	Nonsense	0.000562588	NanoLuc	F2	78	73	Yes	78.F2.Cross.73	NL.F2.CxB
P1_S11	387	A	A_387	4	TAT	Y	2	TGT	C	Missense	0.001125176	NanoLuc	F2	78	73	Yes	78.F2.Cross.73	NL.F2.CxB
P1_S11	297	A	A_297	1	TAG	*	2	TCG	S	Nonsense	0.000281294	NanoLuc	F2	78	73	Yes	78.F2.Cross.73	NL.F2.CxB
P1_S11	189	C	C_189	1	ACT	T	2	ATT	I	Missense	0.000281294	NanoLuc	F2	78	73	Yes	78.F2.Cross.73	NL.F2.CxB
P1_S11	361	C	C_361	2	AGC	S	3	AGT	S	Silent	0.000562588	NanoLuc	F2	78	73	Yes	78.F2.Cross.73	NL.F2.CxB
P1_S11	194	C	C_194	2	CCG	P	1	GCG	A	Missense	0.000562588	NanoLuc	F2	78	73	Yes	78.F2.Cross.73	NL.F2.CxB
P1_S11	260	G	G_260	1	GCA	A	1	ACA	T	Missense	0.000281294	NanoLuc	F2	78	73	Yes	78.F2.Cross.73	NL.F2.CxB
P1_S11	246	T	T_246	2	GTT	V	2	GAT	D	Missense	0.000562588	NanoLuc	F2	78	73	Yes	78.F2.Cross.73	NL.F2.CxB
P1_S11	145	G	G_145	6	GAG	E	3	GAT	D	Missense	0.001687764	NanoLuc	F2	78	73	Yes	78.F2.Cross.73	NL.F2.CxB
P1_S11	344	A	A_344	2	AGA	R	1	CGA	R	Silent	0.000562588	NanoLuc	F2	78	73	Yes	78.F2.Cross.73	NL.F2.CxB
P1_S11	172	C	C_172	4	CGC	R	3	CGA	R	Silent	0.001125176	NanoLuc	F2	78	73	Yes	78.F2.Cross.73	NL.F2.CxB
P1_S11	195	A	A_195	8	GAG	E	2	GCG	A	Missense	0.002250352	NanoLuc	F2	78	73	Yes	78.F2.Cross.73	NL.F2.CxB
P1_S11	350	A	A_350	5	ATG	M	1	TTG	M	Silent	0.00140647	NanoLuc	F2	78	73	Yes	78.F2.Cross.73	NL.F2.CxB
P1_S11	316	C	C_316	2	GAC	D	3	GAT	D	Silent	0.000562588	NanoLuc	F2	78	73	Yes	78.F2.Cross.73	NL.F2.CxB
P1_S11	308	G	G_308	1	GCA	A	1	CCA	P	Missense	0.000281294	NanoLuc	F2	78	73	Yes	78.F2.Cross.73	NL.F2.CxB
P1_S11	350	C	C_350	2	CTG	M	1	TTG	M	Silent	0.000562588	NanoLuc	F2	78	73	Yes	78.F2.Cross.73	NL.F2.CxB
P1_S11	226	C	C_226	2	ACC	T	3	ACT	T	Silent	0.000562588	NanoLuc	F2	78	73	Yes	78.F2.Cross.73	NL.F2.CxB
P1_S11	144	G	G_144	1	GGT	G	2	GAT	D	Missense	0.000281294	NanoLuc	F2	78	73	Yes	78.F2.Cross.73	NL.F2.CxB
P1_S11	325	T	T_325	1	TTT	F	3	TTA	L	Missense	0.000281294	NanoLuc	F2	78	73	Yes	78.F2.Cross.73	NL.F2.CxB
P1_S11	156	C	C_156	3	GCT	A	2	GTT	V	Missense	0.000843882	NanoLuc	F2	78	73	Yes	78.F2.Cross.73	NL.F2.CxB
P1_S11	403	C	C_403	3	ACC	T	3	ACT	T	Silent	0.000843882	NanoLuc	F2	78	73	Yes	78.F2.Cross.73	NL.F2.CxB
P1_S11	311	C	C_311	2	CTT	L	1	TTT	F	Missense	0.000562588	NanoLuc	F2	78	73	Yes	78.F2.Cross.73	NL.F2.CxB
P1_S11	159	C	C_159	4	TCA	S	2	TTA	L	Missense	0.001125176	NanoLuc	F2	78	73	Yes	78.F2.Cross.73	NL.F2.CxB
P1_S11	228	A	A_228	7	AAT	N	2	AGT	S	Missense	0.001969058	NanoLuc	F2	78	73	Yes	78.F2.Cross.73	NL.F2.CxB
P1_S11	263	G	G_263	1	GCT	A	1	TCT	S	Missense	0.000281294	NanoLuc	F2	78	73	Yes	78.F2.Cross.73	NL.F2.CxB
P1_S11	208	G	G_208	1	GTG	V	3	GTA	V	Silent	0.000281294	NanoLuc	F2	78	73	Yes	78.F2.Cross.73	NL.F2.CxB
P1_S11	304	C	C_304	3	GAC	D	3	GAT	D	Silent	0.000843882	NanoLuc	F2	78	73	Yes	78.F2.Cross.73	NL.F2.CxB
P1_S11	295	A	A_295	9	TGA	*	3	TGG	W	Nonsense	0.002531646	NanoLuc	F2	78	73	Yes	78.F2.Cross.73	NL.F2.CxB
P1_S11	192	A	A_192	4	CAA	Q	2	CCA	P	Missense	0.001125176	NanoLuc	F2	78	73	Yes	78.F2.Cross.73	NL.F2.CxB
P1_S11	227	G	G_227	5	GGT	G	1	AGT	S	Missense	0.00140647	NanoLuc	F2	78	73	Yes	78.F2.Cross.73	NL.F2.CxB
P1_S11	268	T	T_268	3	CGT	R	3	CGA	R	Silent	0.000843882	NanoLuc	F2	78	73	Yes	78.F2.Cross.73	NL.F2.CxB
P1_S11	407	G	G_407	1	GCA	A	1	CCA	P	Missense	0.000281294	NanoLuc	F2	78	73	Yes	78.F2.Cross.73	NL.F2.CxB
P1_S11	338	C	C_338	3	CTG	M	1	TTG	M	Silent	0.000843882	NanoLuc	F2	78	73	Yes	78.F2.Cross.73	NL.F2.CxB
P1_S11	290	C	C_290	3	CTT	L	1	GTT	V	Missense	0.000843882	NanoLuc	F2	78	73	Yes	78.F2.Cross.73	NL.F2.CxB
P1_S11	239	T	T_239	4	TTA	L	1	GTA	V	Missense	0.001125176	NanoLuc	F2	78	73	Yes	78.F2.Cross.73	NL.F2.CxB
P1_S11	304	G	G_304	1	GAG	E	3	GAT	D	Missense	0.000281294	NanoLuc	F2	78	73	Yes	78.F2.Cross.73	NL.F2.CxB
P1_S11	400	A	A_400	2	AAA	K	3	AAT	N	Missense	0.000562588	NanoLuc	F2	78	73	Yes	78.F2.Cross.73	NL.F2.CxB
P1_S11	301	A	A_301	1	AAA	K	3	AAG	K	Silent	0.000281294	NanoLuc	F2	78	73	Yes	78.F2.Cross.73	NL.F2.CxB
P1_S11	334	G	G_334	2	TTG	M	3	TTA	L	Missense	0.000562588	NanoLuc	F2	78	73	Yes	78.F2.Cross.73	NL.F2.CxB
P1_S11	224	G	G_224	1	GCT	A	1	ACT	T	Missense	0.000281294	NanoLuc	F2	78	73	Yes	78.F2.Cross.73	NL.F2.CxB
P1_S11	196	T	T_196	4	GCT	A	3	GCG	A	Silent	0.001125176	NanoLuc	F2	78	73	Yes	78.F2.Cross.73	NL.F2.CxB
P1_S11	152	T	T_152	36	TTT	F	1	GTT	V	Missense	0.010126582	NanoLuc	F2	78	73	Yes	78.F2.Cross.73	NL.F2.CxB
P1_S11	161	T	T_161	1	TCA	S	1	ACA	T	Missense	0.000281294	NanoLuc	F2	78	73	Yes	78.F2.Cross.73	NL.F2.CxB
P1_S11	222	T	T_222	3	TTG	M	2	TGG	W	Missense	0.000843882	NanoLuc	F2	78	73	Yes	78.F2.Cross.73	NL.F2.CxB
P1_S11	159	G	G_159	7	TGA	*	2	TTA	L	Nonsense	0.001969058	NanoLuc	F2	78	73	Yes	78.F2.Cross.73	NL.F2.CxB
P1_S11	223	T	T_223	4	TGT	C	3	TGG	W	Missense	0.001125176	NanoLuc	F2	78	73	Yes	78.F2.Cross.73	NL.F2.CxB
P1_S11	165	A	A_165	22	AAT	N	2	ACT	T	Missense	0.006188467	NanoLuc	F2	78	73	Yes	78.F2.Cross.73	NL.F2.CxB
P1_S11	237	C	C_237	6	GCA	A	2	GTA	V	Missense	0.001687764	NanoLuc	F2	78	73	Yes	78.F2.Cross.73	NL.F2.CxB
P1_S11	288	C	C_288	4	TCT	S	2	TTT	F	Missense	0.001125176	NanoLuc	F2	78	73	Yes	78.F2.Cross.73	NL.F2.CxB
P1_S11	297	T	T_297	5	TTG	M	2	TCG	S	Missense	0.00140647	NanoLuc	F2	78	73	Yes	78.F2.Cross.73	NL.F2.CxB
P1_S11	373	C	C_373	3	AAC	N	3	AAT	N	Silent	0.000843882	NanoLuc	F2	78	73	Yes	78.F2.Cross.73	NL.F2.CxB
P1_S11	227	C	C_227	1	CGT	R	1	AGT	S	Missense	0.000281294	NanoLuc	F2	78	73	Yes	78.F2.Cross.73	NL.F2.CxB
P1_S11	250	G	G_250	3	TAG	*	3	TAC	Y	Nonsense	0.000843882	NanoLuc	F2	78	73	Yes	78.F2.Cross.73	NL.F2.CxB
P1_S11	177	G	G_177	3	CGT	R	2	CCT	P	Missense	0.000843882	NanoLuc	F2	78	73	Yes	78.F2.Cross.73	NL.F2.CxB
P1_S11	331	G	G_331	2	CGG	R	3	CGT	R	Silent	0.000562588	NanoLuc	F2	78	73	Yes	78.F2.Cross.73	NL.F2.CxB
P1_S11	243	T	T_243	2	GTT	V	2	GAT	D	Missense	0.000562588	NanoLuc	F2	78	73	Yes	78.F2.Cross.73	NL.F2.CxB
P1_S11	157	G	G_157	12	GTG	V	3	GTT	V	Silent	0.003375527	NanoLuc	F2	78	73	Yes	78.F2.Cross.73	NL.F2.CxB
P1_S11	388	C	C_388	2	TGC	C	3	TGT	C	Silent	0.000562588	NanoLuc	F2	78	73	Yes	78.F2.Cross.73	NL.F2.CxB
P1_S11	232	G	G_232	4	AAG	K	3	AAT	N	Missense	0.001125176	NanoLuc	F2	78	73	Yes	78.F2.Cross.73	NL.F2.CxB
P1_S11	190	C	C_190	1	ATC	I	3	ATT	I	Silent	0.000281294	NanoLuc	F2	78	73	Yes	78.F2.Cross.73	NL.F2.CxB
P1_S11	312	A	A_312	3	TAT	Y	2	TTT	F	Missense	0.000843882	NanoLuc	F2	78	73	Yes	78.F2.Cross.73	NL.F2.CxB
P1_S11	212	G	G_212	8	GGG	G	1	TGG	W	Missense	0.002250352	NanoLuc	F2	78	73	Yes	78.F2.Cross.73	NL.F2.CxB
P1_S11	171	T	T_171	5	CTA	L	2	CGA	R	Missense	0.00140647	NanoLuc	F2	78	73	Yes	78.F2.Cross.73	NL.F2.CxB
P1_S11	161	C	C_161	9	CCA	P	1	ACA	T	Missense	0.002531646	NanoLuc	F2	78	73	Yes	78.F2.Cross.73	NL.F2.CxB
P1_S11	342	T	T_342	1	CTT	L	2	CCT	P	Missense	0.000281294	NanoLuc	F2	78	73	Yes	78.F2.Cross.73	NL.F2.CxB
P1_S11	375	T	T_375	1	TTT	F	2	TCT	S	Missense	0.000281294	NanoLuc	F2	78	73	Yes	78.F2.Cross.73	NL.F2.CxB
P1_S11	151	G	G_151	54	AAG	K	3	AAT	N	Missense	0.015189873	NanoLuc	F2	78	73	Yes	78.F2.Cross.73	NL.F2.CxB
P1_S11	167	G	G_167	6	GAG	E	1	CAG	Q	Missense	0.001687764	NanoLuc	F2	78	73	Yes	78.F2.Cross.73	NL.F2.CxB
P1_S11	365	A	A_365	2	AAG	K	1	GAG	E	Missense	0.000562588	NanoLuc	F2	78	73	Yes	78.F2.Cross.73	NL.F2.CxB
P1_S11	174	T	T_174	18	GTT	V	2	GAT	D	Missense	0.005063291	NanoLuc	F2	78	73	Yes	78.F2.Cross.73	NL.F2.CxB
P1_S11	184	G	G_184	3	ACG	T	3	ACA	T	Silent	0.000843882	NanoLuc	F2	78	73	Yes	78.F2.Cross.73	NL.F2.CxB
P1_S11	179	C	C_179	4	CGT	R	1	AGT	S	Missense	0.001125176	NanoLuc	F2	78	73	Yes	78.F2.Cross.73	NL.F2.CxB
P1_S11	331	A	A_331	1	CGA	R	3	CGT	R	Silent	0.000281294	NanoLuc	F2	78	73	Yes	78.F2.Cross.73	NL.F2.CxB
P1_S11	409	C	C_409	1	CCC	P	3	CCA	P	Silent	0.000281294	NanoLuc	F2	78	73	Yes	78.F2.Cross.73	NL.F2.CxB
P1_S11	392	C	C_392	1	CTG	M	1	GTG	V	Missense	0.000281294	NanoLuc	F2	78	73	Yes	78.F2.Cross.73	NL.F2.CxB
P1_S11	410	A	A_410	1	ATT	I	1	TTT	F	Missense	0.000281294	NanoLuc	F2	78	73	Yes	78.F2.Cross.73	NL.F2.CxB
P1_S11	234	C	C_234	2	GCT	A	2	GAT	D	Missense	0.000562588	NanoLuc	F2	78	73	Yes	78.F2.Cross.73	NL.F2.CxB
P1_S11	226	G	G_226	3	ACG	T	3	ACT	T	Silent	0.000843882	NanoLuc	F2	78	73	Yes	78.F2.Cross.73	NL.F2.CxB
P1_S11	366	C	C_366	2	GCG	A	2	GAG	E	Missense	0.000562588	NanoLuc	F2	78	73	Yes	78.F2.Cross.73	NL.F2.CxB
P1_S11	242	T	T_242	2	TAT	Y	1	GAT	D	Missense	0.000562588	NanoLuc	F2	78	73	Yes	78.F2.Cross.73	NL.F2.CxB
P1_S11	206	T	T_206	9	TTA	L	1	GTA	V	Missense	0.002531646	NanoLuc	F2	78	73	Yes	78.F2.Cross.73	NL.F2.CxB
P1_S11	284	A	A_284	3	AAA	K	1	GAA	E	Missense	0.000843882	NanoLuc	F2	78	73	Yes	78.F2.Cross.73	NL.F2.CxB
P1_S11	315	G	G_315	2	GGT	G	2	GAT	D	Missense	0.000562588	NanoLuc	F2	78	73	Yes	78.F2.Cross.73	NL.F2.CxB
P1_S11	405	C	C_405	4	ACT	T	2	ATT	I	Missense	0.001125176	NanoLuc	F2	78	73	Yes	78.F2.Cross.73	NL.F2.CxB
P1_S11	238	T	T_238	1	GTT	V	3	GTA	V	Silent	0.000281294	NanoLuc	F2	78	73	Yes	78.F2.Cross.73	NL.F2.CxB
P1_S11	252	T	T_252	2	GTC	V	2	GCC	A	Missense	0.000562588	NanoLuc	F2	78	73	Yes	78.F2.Cross.73	NL.F2.CxB
P1_S11	349	G	G_349	5	GCG	A	3	GCT	A	Silent	0.00140647	NanoLuc	F2	78	73	Yes	78.F2.Cross.73	NL.F2.CxB
P1_S11	142	A	A_142	1	AAA	K	3	AAG	K	Silent	0.000281294	NanoLuc	F2	78	73	Yes	78.F2.Cross.73	NL.F2.CxB
P1_S11	293	G	G_293	1	GGG	G	1	TGG	W	Missense	0.000281294	NanoLuc	F2	78	73	Yes	78.F2.Cross.73	NL.F2.CxB
P1_S11	345	T	T_345	1	CTA	L	2	CGA	R	Missense	0.000281294	NanoLuc	F2	78	73	Yes	78.F2.Cross.73	NL.F2.CxB
P1_S11	410	C	C_410	1	CTT	L	1	TTT	F	Missense	0.000281294	NanoLuc	F2	78	73	Yes	78.F2.Cross.73	NL.F2.CxB
P1_S11	150	G	G_150	10	AGT	S	2	AAT	N	Missense	0.00281294	NanoLuc	F2	78	73	Yes	78.F2.Cross.73	NL.F2.CxB
P1_S11	256	T	T_256	1	ACT	T	3	ACA	T	Silent	0.000281294	NanoLuc	F2	78	73	Yes	78.F2.Cross.73	NL.F2.CxB
P1_S11	179	T	T_179	1	TGT	C	1	AGT	S	Missense	0.000281294	NanoLuc	F2	78	73	Yes	78.F2.Cross.73	NL.F2.CxB
P1_S11	310	T	T_310	3	CCT	P	3	CCA	P	Silent	0.000843882	NanoLuc	F2	78	73	Yes	78.F2.Cross.73	NL.F2.CxB
P1_S11	224	T	T_224	2	TCT	S	1	ACT	T	Missense	0.000562588	NanoLuc	F2	78	73	Yes	78.F2.Cross.73	NL.F2.CxB
P1_S11	282	G	G_282	1	GGT	G	2	GCT	A	Missense	0.000281294	NanoLuc	F2	78	73	Yes	78.F2.Cross.73	NL.F2.CxB
P1_S11	169	T	T_169	9	CAT	H	3	CAG	Q	Missense	0.002531646	NanoLuc	F2	78	73	Yes	78.F2.Cross.73	NL.F2.CxB
P1_S11	251	T	T_251	2	TCC	S	1	GCC	A	Missense	0.000562588	NanoLuc	F2	78	73	Yes	78.F2.Cross.73	NL.F2.CxB
P1_S11	267	T	T_267	2	CTA	L	2	CGA	R	Missense	0.000562588	NanoLuc	F2	78	73	Yes	78.F2.Cross.73	NL.F2.CxB
P1_S11	352	A	A_352	4	TTA	L	3	TTG	M	Missense	0.001125176	NanoLuc	F2	78	73	Yes	78.F2.Cross.73	NL.F2.CxB
P1_S11	198	T	T_198	3	CTG	M	2	CCG	P	Missense	0.000843882	NanoLuc	F2	78	73	Yes	78.F2.Cross.73	NL.F2.CxB
P1_S11	154	C	C_154	1	GTC	V	3	GTT	V	Silent	0.000281294	NanoLuc	F2	78	73	Yes	78.F2.Cross.73	NL.F2.CxB
P1_S11	148	C	C_148	1	AGC	S	3	AGT	S	Silent	0.000281294	NanoLuc	F2	78	73	Yes	78.F2.Cross.73	NL.F2.CxB
P1_S11	215	C	C_215	1	CGT	R	1	AGT	S	Missense	0.000281294	NanoLuc	F2	78	73	Yes	78.F2.Cross.73	NL.F2.CxB
P1_S11	243	C	C_243	2	GCT	A	2	GAT	D	Missense	0.000562588	NanoLuc	F2	78	73	Yes	78.F2.Cross.73	NL.F2.CxB
P1_S11	341	A	A_341	2	ACT	T	1	CCT	P	Missense	0.000562588	NanoLuc	F2	78	73	Yes	78.F2.Cross.73	NL.F2.CxB
P1_S11	286	T	T_286	2	GAT	D	3	GAA	E	Missense	0.000562588	NanoLuc	F2	78	73	Yes	78.F2.Cross.73	NL.F2.CxB
P1_S11	187	C	C_187	3	TCC	S	3	TCT	S	Silent	0.000843882	NanoLuc	F2	78	73	Yes	78.F2.Cross.73	NL.F2.CxB
P1_S11	217	C	C_217	2	AGC	S	3	AGT	S	Silent	0.000562588	NanoLuc	F2	78	73	Yes	78.F2.Cross.73	NL.F2.CxB
P1_S11	362	T	T_362	1	TTA	L	1	ATA	I	Missense	0.000281294	NanoLuc	F2	78	73	Yes	78.F2.Cross.73	NL.F2.CxB
P1_S11	254	T	T_254	1	TCA	S	1	ACA	T	Missense	0.000281294	NanoLuc	F2	78	73	Yes	78.F2.Cross.73	NL.F2.CxB
P1_S11	207	G	G_207	7	GGA	G	2	GTA	V	Missense	0.001969058	NanoLuc	F2	78	73	Yes	78.F2.Cross.73	NL.F2.CxB
P1_S11	374	A	A_374	1	ACT	T	1	TCT	S	Missense	0.000281294	NanoLuc	F2	78	73	Yes	78.F2.Cross.73	NL.F2.CxB
P1_S11	226	A	A_226	2	ACA	T	3	ACT	T	Silent	0.000562588	NanoLuc	F2	78	73	Yes	78.F2.Cross.73	NL.F2.CxB
P1_S11	276	G	G_276	1	CGG	R	2	CAG	Q	Missense	0.000281294	NanoLuc	F2	78	73	Yes	78.F2.Cross.73	NL.F2.CxB
P1_S11	159	A	A_159	12	TAA	*	2	TTA	L	Nonsense	0.003375527	NanoLuc	F2	78	73	Yes	78.F2.Cross.73	NL.F2.CxB
P1_S11	225	T	T_225	8	ATT	I	2	ACT	T	Missense	0.002250352	NanoLuc	F2	78	73	Yes	78.F2.Cross.73	NL.F2.CxB
P1_S11	185	A	A_185	6	ACT	T	1	TCT	S	Missense	0.001687764	NanoLuc	F2	78	73	Yes	78.F2.Cross.73	NL.F2.CxB
P1_S11	296	C	C_296	2	CCG	P	1	TCG	S	Missense	0.000562588	NanoLuc	F2	78	73	Yes	78.F2.Cross.73	NL.F2.CxB
P1_S11	147	C	C_147	1	ACT	T	2	AGT	S	Missense	0.000281294	NanoLuc	F2	78	73	Yes	78.F2.Cross.73	NL.F2.CxB
P1_S11	379	A	A_379	1	GAA	E	3	GAT	D	Missense	0.000281294	NanoLuc	F2	78	73	Yes	78.F2.Cross.73	NL.F2.CxB
P1_S11	196	A	A_196	2	GCA	A	3	GCG	A	Silent	0.000562588	NanoLuc	F2	78	73	Yes	78.F2.Cross.73	NL.F2.CxB
P1_S11	258	C	C_258	5	ACC	T	2	ATC	I	Missense	0.00140647	NanoLuc	F2	78	73	Yes	78.F2.Cross.73	NL.F2.CxB
P1_S11	329	A	A_329	1	AGT	S	1	CGT	R	Missense	0.000281294	NanoLuc	F2	78	73	Yes	78.F2.Cross.73	NL.F2.CxB
P1_S11	217	A	A_217	3	AGA	R	3	AGT	S	Missense	0.000843882	NanoLuc	F2	78	73	Yes	78.F2.Cross.73	NL.F2.CxB
P1_S11	208	C	C_208	2	GTC	V	3	GTA	V	Silent	0.000562588	NanoLuc	F2	78	73	Yes	78.F2.Cross.73	NL.F2.CxB
P1_S11	182	C	C_182	5	CCA	P	1	ACA	T	Missense	0.00140647	NanoLuc	F2	78	73	Yes	78.F2.Cross.73	NL.F2.CxB
P1_S11	207	C	C_207	2	GCA	A	2	GTA	V	Missense	0.000562588	NanoLuc	F2	78	73	Yes	78.F2.Cross.73	NL.F2.CxB
P1_S11	240	C	C_240	2	GCA	A	2	GTA	V	Missense	0.000562588	NanoLuc	F2	78	73	Yes	78.F2.Cross.73	NL.F2.CxB
P1_S11	249	T	T_249	1	TTC	F	2	TAC	Y	Missense	0.000281294	NanoLuc	F2	78	73	Yes	78.F2.Cross.73	NL.F2.CxB
P1_S11	190	A	A_190	2	ATA	I	3	ATT	I	Silent	0.000562588	NanoLuc	F2	78	73	Yes	78.F2.Cross.73	NL.F2.CxB
P1_S11	364	T	T_364	1	ATT	I	3	ATA	I	Silent	0.000281294	NanoLuc	F2	78	73	Yes	78.F2.Cross.73	NL.F2.CxB
P1_S11	265	G	G_265	4	TCG	S	3	TCT	S	Silent	0.001125176	NanoLuc	F2	78	73	Yes	78.F2.Cross.73	NL.F2.CxB
P1_S11	350	G	G_350	8	GTG	V	1	TTG	M	Missense	0.002250352	NanoLuc	F2	78	73	Yes	78.F2.Cross.73	NL.F2.CxB
P1_S11	303	G	G_303	1	GGT	G	2	GAT	D	Missense	0.000281294	NanoLuc	F2	78	73	Yes	78.F2.Cross.73	NL.F2.CxB
P1_S11	204	A	A_204	8	AAC	N	2	AGC	S	Missense	0.002250352	NanoLuc	F2	78	73	Yes	78.F2.Cross.73	NL.F2.CxB
P1_S11	274	C	C_274	1	TAC	Y	3	TAT	Y	Silent	0.000281294	NanoLuc	F2	78	73	Yes	78.F2.Cross.73	NL.F2.CxB
P1_S11	247	G	G_247	1	GAG	E	3	GAT	D	Missense	0.000281294	NanoLuc	F2	78	73	Yes	78.F2.Cross.73	NL.F2.CxB
P1_S11	300	T	T_300	6	ATG	M	2	AAG	K	Missense	0.001687764	NanoLuc	F2	78	73	Yes	78.F2.Cross.73	NL.F2.CxB
P1_S11	333	G	G_333	1	TGA	*	2	TTA	L	Nonsense	0.000281294	NanoLuc	F2	78	73	Yes	78.F2.Cross.73	NL.F2.CxB
P1_S11	315	T	T_315	2	GTT	V	2	GAT	D	Missense	0.000562588	NanoLuc	F2	78	73	Yes	78.F2.Cross.73	NL.F2.CxB
P1_S11	357	A	A_357	1	TAT	Y	2	TCT	S	Missense	0.000281294	NanoLuc	F2	78	73	Yes	78.F2.Cross.73	NL.F2.CxB
P1_S11	328	T	T_328	1	GCT	A	3	GCA	A	Silent	0.000281294	NanoLuc	F2	78	73	Yes	78.F2.Cross.73	NL.F2.CxB
P1_S11	360	C	C_360	1	ACT	T	2	AGT	S	Missense	0.000281294	NanoLuc	F2	78	73	Yes	78.F2.Cross.73	NL.F2.CxB
P1_S11	195	G	G_195	27	GGG	G	2	GCG	A	Missense	0.007594937	NanoLuc	F2	78	73	Yes	78.F2.Cross.73	NL.F2.CxB
P1_S11	202	T	T_202	6	GTT	V	3	GTG	V	Silent	0.001687764	NanoLuc	F2	78	73	Yes	78.F2.Cross.73	NL.F2.CxB
P1_S11	306	T	T_306	1	GTT	V	2	GAT	D	Missense	0.000281294	NanoLuc	F2	78	73	Yes	78.F2.Cross.73	NL.F2.CxB
P1_S11	291	C	C_291	4	GCT	A	2	GTT	V	Missense	0.001125176	NanoLuc	F2	78	73	Yes	78.F2.Cross.73	NL.F2.CxB
P1_S11	260	C	C_260	2	CCA	P	1	ACA	T	Missense	0.000562588	NanoLuc	F2	78	73	Yes	78.F2.Cross.73	NL.F2.CxB
P1_S11	332	C	C_332	2	CTA	L	1	TTA	L	Silent	0.000562588	NanoLuc	F2	78	73	Yes	78.F2.Cross.73	NL.F2.CxB
P1_S11	272	C	C_272	4	CAT	H	1	TAT	Y	Missense	0.001125176	NanoLuc	F2	78	73	Yes	78.F2.Cross.73	NL.F2.CxB
P1_S11	199	C	C_199	1	CCC	P	3	CCG	P	Silent	0.000281294	NanoLuc	F2	78	73	Yes	78.F2.Cross.73	NL.F2.CxB
P1_S11	188	C	C_188	1	CTT	L	1	ATT	I	Missense	0.000281294	NanoLuc	F2	78	73	Yes	78.F2.Cross.73	NL.F2.CxB
P1_S11	180	T	T_180	14	ATT	I	2	AGT	S	Missense	0.003938115	NanoLuc	F2	78	73	Yes	78.F2.Cross.73	NL.F2.CxB
P1_S11	171	C	C_171	2	CCA	P	2	CGA	R	Missense	0.000562588	NanoLuc	F2	78	73	Yes	78.F2.Cross.73	NL.F2.CxB
P1_S11	246	C	C_246	2	GCT	A	2	GAT	D	Missense	0.000562588	NanoLuc	F2	78	73	Yes	78.F2.Cross.73	NL.F2.CxB
P1_S11	220	T	T_220	1	AGT	S	3	AGA	R	Missense	0.000281294	NanoLuc	F2	78	73	Yes	78.F2.Cross.73	NL.F2.CxB
P1_S11	360	T	T_360	2	ATT	I	2	AGT	S	Missense	0.000562588	NanoLuc	F2	78	73	Yes	78.F2.Cross.73	NL.F2.CxB
P1_S11	324	G	G_324	1	TGA	*	2	TTA	L	Nonsense	0.000281294	NanoLuc	F2	78	73	Yes	78.F2.Cross.73	NL.F2.CxB
P1_S11	238	C	C_238	3	GTC	V	3	GTA	V	Silent	0.000843882	NanoLuc	F2	78	73	Yes	78.F2.Cross.73	NL.F2.CxB
P1_S11	364	G	G_364	3	ATG	M	3	ATA	I	Missense	0.000843882	NanoLuc	F2	78	73	Yes	78.F2.Cross.73	NL.F2.CxB
P1_S11	372	T	T_372	3	ATT	I	2	AAT	N	Missense	0.000843882	NanoLuc	F2	78	73	Yes	78.F2.Cross.73	NL.F2.CxB
P1_S11	282	T	T_282	3	GTT	V	2	GCT	A	Missense	0.000843882	NanoLuc	F2	78	73	Yes	78.F2.Cross.73	NL.F2.CxB
P1_S11	385	G	G_385	1	ATG	M	3	ATA	I	Missense	0.000281294	NanoLuc	F2	78	73	Yes	78.F2.Cross.73	NL.F2.CxB
P1_S11	150	T	T_150	7	ATT	I	2	AAT	N	Missense	0.001969058	NanoLuc	F2	78	73	Yes	78.F2.Cross.73	NL.F2.CxB
P1_S11	361	A	A_361	1	AGA	R	3	AGT	S	Missense	0.000281294	NanoLuc	F2	78	73	Yes	78.F2.Cross.73	NL.F2.CxB
P1_S11	321	T	T_321	2	GTG	V	2	GAG	E	Missense	0.000562588	NanoLuc	F2	78	73	Yes	78.F2.Cross.73	NL.F2.CxB
P1_S11	189	A	A_189	7	AAT	N	2	ATT	I	Missense	0.001969058	NanoLuc	F2	78	73	Yes	78.F2.Cross.73	NL.F2.CxB
P1_S11	322	T	T_322	1	GAT	D	3	GAG	E	Missense	0.000281294	NanoLuc	F2	78	73	Yes	78.F2.Cross.73	NL.F2.CxB
P1_S11	176	A	A_176	5	ACT	T	1	CCT	P	Missense	0.00140647	NanoLuc	F2	78	73	Yes	78.F2.Cross.73	NL.F2.CxB
P1_S11	164	T	T_164	2	TCT	S	1	ACT	T	Missense	0.000562588	NanoLuc	F2	78	73	Yes	78.F2.Cross.73	NL.F2.CxB
P1_S11	185	G	G_185	18	GCT	A	1	TCT	S	Missense	0.005063291	NanoLuc	F2	78	73	Yes	78.F2.Cross.73	NL.F2.CxB
P1_S11	283	G	G_283	1	GCG	A	3	GCT	A	Silent	0.000281294	NanoLuc	F2	78	73	Yes	78.F2.Cross.73	NL.F2.CxB
P1_S11	383	T	T_383	3	TTA	L	1	ATA	I	Missense	0.000843882	NanoLuc	F2	78	73	Yes	78.F2.Cross.73	NL.F2.CxB
P1_S11	172	T	T_172	7	CGT	R	3	CGA	R	Silent	0.001969058	NanoLuc	F2	78	73	Yes	78.F2.Cross.73	NL.F2.CxB
P1_S11	409	T	T_409	2	CCT	P	3	CCA	P	Silent	0.000562588	NanoLuc	F2	78	73	Yes	78.F2.Cross.73	NL.F2.CxB
P1_S11	250	T	T_250	6	TAT	Y	3	TAC	Y	Silent	0.001687764	NanoLuc	F2	78	73	Yes	78.F2.Cross.73	NL.F2.CxB
P1_S11	255	T	T_255	5	ATA	I	2	ACA	T	Missense	0.00140647	NanoLuc	F2	78	73	Yes	78.F2.Cross.73	NL.F2.CxB
P1_S11	309	A	A_309	1	CAA	Q	2	CCA	P	Missense	0.000281294	NanoLuc	F2	78	73	Yes	78.F2.Cross.73	NL.F2.CxB
P1_S11	407	A	A_407	2	ACA	T	1	CCA	P	Missense	0.000562588	NanoLuc	F2	78	73	Yes	78.F2.Cross.73	NL.F2.CxB
P1_S11	295	C	C_295	3	TGC	C	3	TGG	W	Missense	0.000843882	NanoLuc	F2	78	73	Yes	78.F2.Cross.73	NL.F2.CxB
P1_S11	234	G	G_234	3	GGT	G	2	GAT	D	Missense	0.000843882	NanoLuc	F2	78	73	Yes	78.F2.Cross.73	NL.F2.CxB
P1_S11	261	T	T_261	2	ATA	I	2	ACA	T	Missense	0.000562588	NanoLuc	F2	78	73	Yes	78.F2.Cross.73	NL.F2.CxB
P1_S11	155	A	A_155	5	ATT	I	1	GTT	V	Missense	0.00140647	NanoLuc	F2	78	73	Yes	78.F2.Cross.73	NL.F2.CxB
P1_S11	225	G	G_225	4	AGT	S	2	ACT	T	Missense	0.001125176	NanoLuc	F2	78	73	Yes	78.F2.Cross.73	NL.F2.CxB
P1_S11	264	G	G_264	3	TGT	C	2	TCT	S	Missense	0.000843882	NanoLuc	F2	78	73	Yes	78.F2.Cross.73	NL.F2.CxB
P1_S11	179	G	G_179	5	GGT	G	1	AGT	S	Missense	0.00140647	NanoLuc	F2	78	73	Yes	78.F2.Cross.73	NL.F2.CxB
P1_S11	255	A	A_255	1	AAA	K	2	ACA	T	Missense	0.000281294	NanoLuc	F2	78	73	Yes	78.F2.Cross.73	NL.F2.CxB
P1_S11	327	T	T_327	1	GTA	V	2	GCA	A	Missense	0.000281294	NanoLuc	F2	78	73	Yes	78.F2.Cross.73	NL.F2.CxB
P1_S11	313	C	C_313	1	TTC	F	3	TTT	F	Silent	0.000281294	NanoLuc	F2	78	73	Yes	78.F2.Cross.73	NL.F2.CxB
P1_S11	376	C	C_376	1	TCC	S	3	TCT	S	Silent	0.000281294	NanoLuc	F2	78	73	Yes	78.F2.Cross.73	NL.F2.CxB
P1_S11	206	A	A_206	8	ATA	I	1	GTA	V	Missense	0.002250352	NanoLuc	F2	78	73	Yes	78.F2.Cross.73	NL.F2.CxB
P1_S11	213	T	T_213	5	TTG	M	2	TGG	W	Missense	0.00140647	NanoLuc	F2	78	73	Yes	78.F2.Cross.73	NL.F2.CxB
P1_S11	145	A	A_145	12	GAA	E	3	GAT	D	Missense	0.003375527	NanoLuc	F2	78	73	Yes	78.F2.Cross.73	NL.F2.CxB
P1_S11	261	A	A_261	2	AAA	K	2	ACA	T	Missense	0.000562588	NanoLuc	F2	78	73	Yes	78.F2.Cross.73	NL.F2.CxB
P1_S11	232	A	A_232	3	AAA	K	3	AAT	N	Missense	0.000843882	NanoLuc	F2	78	73	Yes	78.F2.Cross.73	NL.F2.CxB
P1_S11	264	A	A_264	2	TAT	Y	2	TCT	S	Missense	0.000562588	NanoLuc	F2	78	73	Yes	78.F2.Cross.73	NL.F2.CxB
P1_S11	170	G	G_170	16	GGA	G	1	CGA	R	Missense	0.004500703	NanoLuc	F2	78	73	Yes	78.F2.Cross.73	NL.F2.CxB
P1_S11	381	T	T_381	1	GTT	V	2	GCT	A	Missense	0.000281294	NanoLuc	F2	78	73	Yes	78.F2.Cross.73	NL.F2.CxB
P1_S11	200	A	A_200	7	ATG	M	1	GTG	V	Missense	0.001969058	NanoLuc	F2	78	73	Yes	78.F2.Cross.73	NL.F2.CxB
P1_S11	330	C	C_330	2	CCT	P	2	CGT	R	Missense	0.000562588	NanoLuc	F2	78	73	Yes	78.F2.Cross.73	NL.F2.CxB
P1_S11	371	T	T_371	1	TAT	Y	1	AAT	N	Missense	0.000281294	NanoLuc	F2	78	73	Yes	78.F2.Cross.73	NL.F2.CxB
P1_S11	273	G	G_273	1	TGT	C	2	TAT	Y	Missense	0.000281294	NanoLuc	F2	78	73	Yes	78.F2.Cross.73	NL.F2.CxB
P1_S11	235	G	G_235	4	GAG	E	3	GAT	D	Missense	0.001125176	NanoLuc	F2	78	73	Yes	78.F2.Cross.73	NL.F2.CxB
P1_S11	285	C	C_285	1	GCA	A	2	GAA	E	Missense	0.000281294	NanoLuc	F2	78	73	Yes	78.F2.Cross.73	NL.F2.CxB
P1_S11	160	G	G_160	2	TTG	M	3	TTA	L	Missense	0.000562588	NanoLuc	F2	78	73	Yes	78.F2.Cross.73	NL.F2.CxB
P1_S11	397	C	C_397	3	CCC	P	3	CCT	P	Silent	0.000843882	NanoLuc	F2	78	73	Yes	78.F2.Cross.73	NL.F2.CxB
P1_S11	305	T	T_305	1	TAT	Y	1	GAT	D	Missense	0.000281294	NanoLuc	F2	78	73	Yes	78.F2.Cross.73	NL.F2.CxB
P1_S11	304	A	A_304	4	GAA	E	3	GAT	D	Missense	0.001125176	NanoLuc	F2	78	73	Yes	78.F2.Cross.73	NL.F2.CxB
P1_S11	148	G	G_148	18	AGG	R	3	AGT	S	Missense	0.005063291	NanoLuc	F2	78	73	Yes	78.F2.Cross.73	NL.F2.CxB
P1_S11	153	G	G_153	10	GGT	G	2	GTT	V	Missense	0.00281294	NanoLuc	F2	78	73	Yes	78.F2.Cross.73	NL.F2.CxB
P1_S11	166	G	G_166	16	ACG	T	3	ACT	T	Silent	0.004500703	NanoLuc	F2	78	73	Yes	78.F2.Cross.73	NL.F2.CxB
P1_S11	181	C	C_181	1	AGC	S	3	AGT	S	Silent	0.000281294	NanoLuc	F2	78	73	Yes	78.F2.Cross.73	NL.F2.CxB
P1_S11	157	A	A_157	3	GTA	V	3	GTT	V	Silent	0.000843882	NanoLuc	F2	78	73	Yes	78.F2.Cross.73	NL.F2.CxB
P1_S11	405	A	A_405	1	AAT	N	2	ATT	I	Missense	0.000281294	NanoLuc	F2	78	73	Yes	78.F2.Cross.73	NL.F2.CxB
P1_S11	384	C	C_384	2	ACA	T	2	ATA	I	Missense	0.000562588	NanoLuc	F2	78	73	Yes	78.F2.Cross.73	NL.F2.CxB
P1_S11	178	C	C_178	5	CCC	P	3	CCT	P	Silent	0.00140647	NanoLuc	F2	78	73	Yes	78.F2.Cross.73	NL.F2.CxB
P1_S11	174	G	G_174	19	GGT	G	2	GAT	D	Missense	0.005344585	NanoLuc	F2	78	73	Yes	78.F2.Cross.73	NL.F2.CxB
P1_S11	194	A	A_194	4	ACG	T	1	GCG	A	Missense	0.001125176	NanoLuc	F2	78	73	Yes	78.F2.Cross.73	NL.F2.CxB
P1_S11	227	T	T_227	1	TGT	C	1	AGT	S	Missense	0.000281294	NanoLuc	F2	78	73	Yes	78.F2.Cross.73	NL.F2.CxB
P1_S11	168	G	G_168	14	CGG	R	2	CAG	Q	Missense	0.003938115	NanoLuc	F2	78	73	Yes	78.F2.Cross.73	NL.F2.CxB
P1_S11	253	A	A_253	3	GCA	A	3	GCC	A	Silent	0.000843882	NanoLuc	F2	78	73	Yes	78.F2.Cross.73	NL.F2.CxB
P1_S11	298	C	C_298	2	TCC	S	3	TCG	S	Silent	0.000562588	NanoLuc	F2	78	73	Yes	78.F2.Cross.73	NL.F2.CxB
P1_S11	196	C	C_196	3	GCC	A	3	GCG	A	Silent	0.000843882	NanoLuc	F2	78	73	Yes	78.F2.Cross.73	NL.F2.CxB
P1_S11	231	T	T_231	3	ATT	I	2	AAT	N	Missense	0.000843882	NanoLuc	F2	78	73	Yes	78.F2.Cross.73	NL.F2.CxB
P1_S11	155	T	T_155	24	TTT	F	1	GTT	V	Missense	0.006751055	NanoLuc	F2	78	73	Yes	78.F2.Cross.73	NL.F2.CxB
P1_S11	189	G	G_189	10	AGT	S	2	ATT	I	Missense	0.00281294	NanoLuc	F2	78	73	Yes	78.F2.Cross.73	NL.F2.CxB
P1_S11	172	G	G_172	39	CGG	R	3	CGA	R	Silent	0.010970464	NanoLuc	F2	78	73	Yes	78.F2.Cross.73	NL.F2.CxB
P1_S11	186	A	A_186	9	TAT	Y	2	TCT	S	Missense	0.002531646	NanoLuc	F2	78	73	Yes	78.F2.Cross.73	NL.F2.CxB
P1_S11	150	C	C_150	3	ACT	T	2	AAT	N	Missense	0.000843882	NanoLuc	F2	78	73	Yes	78.F2.Cross.73	NL.F2.CxB
P1_S11	382	C	C_382	2	GCC	A	3	GCT	A	Silent	0.000562588	NanoLuc	F2	78	73	Yes	78.F2.Cross.73	NL.F2.CxB
P1_S11	288	G	G_288	1	TGT	C	2	TTT	F	Missense	0.000281294	NanoLuc	F2	78	73	Yes	78.F2.Cross.73	NL.F2.CxB
P1_S11	386	G	G_386	1	GGT	G	1	TGT	C	Missense	0.000281294	NanoLuc	F2	78	73	Yes	78.F2.Cross.73	NL.F2.CxB
P1_S11	222	C	C_222	1	TCG	S	2	TGG	W	Missense	0.000281294	NanoLuc	F2	78	73	Yes	78.F2.Cross.73	NL.F2.CxB
P1_S11	254	C	C_254	1	CCA	P	1	ACA	T	Missense	0.000281294	NanoLuc	F2	78	73	Yes	78.F2.Cross.73	NL.F2.CxB
P1_S11	158	C	C_158	4	CTA	L	1	TTA	L	Silent	0.001125176	NanoLuc	F2	78	73	Yes	78.F2.Cross.73	NL.F2.CxB
P1_S11	290	A	A_290	7	ATT	I	1	GTT	V	Missense	0.001969058	NanoLuc	F2	78	73	Yes	78.F2.Cross.73	NL.F2.CxB
P1_S11	355	T	T_355	2	TTT	F	3	TTA	L	Missense	0.000562588	NanoLuc	F2	78	73	Yes	78.F2.Cross.73	NL.F2.CxB
P1_S11	202	A	A_202	7	GTA	V	3	GTG	V	Silent	0.001969058	NanoLuc	F2	78	73	Yes	78.F2.Cross.73	NL.F2.CxB
P1_S11	144	T	T_144	4	GTT	V	2	GAT	D	Missense	0.001125176	NanoLuc	F2	78	73	Yes	78.F2.Cross.73	NL.F2.CxB
P1_S11	333	C	C_333	5	TCA	S	2	TTA	L	Missense	0.00140647	NanoLuc	F2	78	73	Yes	78.F2.Cross.73	NL.F2.CxB
P1_S11	162	G	G_162	12	AGA	R	2	ACA	T	Missense	0.003375527	NanoLuc	F2	78	73	Yes	78.F2.Cross.73	NL.F2.CxB
P1_S11	274	G	G_274	3	TAG	*	3	TAT	Y	Nonsense	0.000843882	NanoLuc	F2	78	73	Yes	78.F2.Cross.73	NL.F2.CxB
P1_S11	153	A	A_153	2	GAT	D	2	GTT	V	Missense	0.000562588	NanoLuc	F2	78	73	Yes	78.F2.Cross.73	NL.F2.CxB
P1_S11	148	A	A_148	7	AGA	R	3	AGT	S	Missense	0.001969058	NanoLuc	F2	78	73	Yes	78.F2.Cross.73	NL.F2.CxB
P1_S11	265	C	C_265	1	TCC	S	3	TCT	S	Silent	0.000281294	NanoLuc	F2	78	73	Yes	78.F2.Cross.73	NL.F2.CxB
P1_S11	218	T	T_218	3	TGA	*	1	AGA	R	Nonsense	0.000843882	NanoLuc	F2	78	73	Yes	78.F2.Cross.73	NL.F2.CxB
P1_S11	239	C	C_239	2	CTA	L	1	GTA	V	Missense	0.000562588	NanoLuc	F2	78	73	Yes	78.F2.Cross.73	NL.F2.CxB
P1_S11	238	G	G_238	1	GTG	V	3	GTA	V	Silent	0.000281294	NanoLuc	F2	78	73	Yes	78.F2.Cross.73	NL.F2.CxB
P1_S11	268	G	G_268	2	CGG	R	3	CGA	R	Silent	0.000562588	NanoLuc	F2	78	73	Yes	78.F2.Cross.73	NL.F2.CxB
P1_S11	346	G	G_346	2	CGG	R	3	CGA	R	Silent	0.000562588	NanoLuc	F2	78	73	Yes	78.F2.Cross.73	NL.F2.CxB
P1_S11	357	T	T_357	2	TTT	F	2	TCT	S	Missense	0.000562588	NanoLuc	F2	78	73	Yes	78.F2.Cross.73	NL.F2.CxB
P1_S11	151	A	A_151	10	AAA	K	3	AAT	N	Missense	0.00281294	NanoLuc	F2	78	73	Yes	78.F2.Cross.73	NL.F2.CxB
P1_S11	257	G	G_257	1	GTC	V	1	ATC	I	Missense	0.000281294	NanoLuc	F2	78	73	Yes	78.F2.Cross.73	NL.F2.CxB
P1_S11	175	C	C_175	7	GAC	D	3	GAT	D	Silent	0.001969058	NanoLuc	F2	78	73	Yes	78.F2.Cross.73	NL.F2.CxB
P1_S11	178	G	G_178	9	CCG	P	3	CCT	P	Silent	0.002531646	NanoLuc	F2	78	73	Yes	78.F2.Cross.73	NL.F2.CxB
P1_S11	211	T	T_211	3	AAT	N	3	AAA	K	Missense	0.000843882	NanoLuc	F2	78	73	Yes	78.F2.Cross.73	NL.F2.CxB
P1_S11	352	T	T_352	3	TTT	F	3	TTG	M	Missense	0.000843882	NanoLuc	F2	78	73	Yes	78.F2.Cross.73	NL.F2.CxB
P1_S11	245	T	T_245	1	TAT	Y	1	GAT	D	Missense	0.000281294	NanoLuc	F2	78	73	Yes	78.F2.Cross.73	NL.F2.CxB
P1_S11	230	G	G_230	1	GAT	D	1	AAT	N	Missense	0.000281294	NanoLuc	F2	78	73	Yes	78.F2.Cross.73	NL.F2.CxB
P1_S11	147	T	T_147	5	ATT	I	2	AGT	S	Missense	0.00140647	NanoLuc	F2	78	73	Yes	78.F2.Cross.73	NL.F2.CxB
P1_S11	185	C	C_185	4	CCT	P	1	TCT	S	Missense	0.001125176	NanoLuc	F2	78	73	Yes	78.F2.Cross.73	NL.F2.CxB
P1_S11	156	A	A_156	1	GAT	D	2	GTT	V	Missense	0.000281294	NanoLuc	F2	78	73	Yes	78.F2.Cross.73	NL.F2.CxB
P1_S11	279	A	A_279	2	AAT	N	2	ATT	I	Missense	0.000562588	NanoLuc	F2	78	73	Yes	78.F2.Cross.73	NL.F2.CxB
P1_S11	383	G	G_383	2	GTA	V	1	ATA	I	Missense	0.000562588	NanoLuc	F2	78	73	Yes	78.F2.Cross.73	NL.F2.CxB
P1_S11	183	T	T_183	2	ATA	I	2	ACA	T	Missense	0.000562588	NanoLuc	F2	78	73	Yes	78.F2.Cross.73	NL.F2.CxB
P1_S11	200	T	T_200	5	TTG	M	1	GTG	V	Missense	0.00140647	NanoLuc	F2	78	73	Yes	78.F2.Cross.73	NL.F2.CxB
P1_S11	146	T	T_146	5	TGT	C	1	AGT	S	Missense	0.00140647	NanoLuc	F2	78	73	Yes	78.F2.Cross.73	NL.F2.CxB
P1_S11	231	C	C_231	1	ACT	T	2	AAT	N	Missense	0.000281294	NanoLuc	F2	78	73	Yes	78.F2.Cross.73	NL.F2.CxB
P1_S11	310	C	C_310	1	CCC	P	3	CCA	P	Silent	0.000281294	NanoLuc	F2	78	73	Yes	78.F2.Cross.73	NL.F2.CxB
P1_S11	244	A	A_244	5	GAA	E	3	GAT	D	Missense	0.00140647	NanoLuc	F2	78	73	Yes	78.F2.Cross.73	NL.F2.CxB
P1_S11	281	A	A_281	2	ACT	T	1	GCT	A	Missense	0.000562588	NanoLuc	F2	78	73	Yes	78.F2.Cross.73	NL.F2.CxB
P1_S11	396	G	G_396	1	CGT	R	2	CCT	P	Missense	0.000281294	NanoLuc	F2	78	73	Yes	78.F2.Cross.73	NL.F2.CxB
P1_S11	174	C	C_174	3	GCT	A	2	GAT	D	Missense	0.000843882	NanoLuc	F2	78	73	Yes	78.F2.Cross.73	NL.F2.CxB
P1_S11	371	G	G_371	1	GAT	D	1	AAT	N	Missense	0.000281294	NanoLuc	F2	78	73	Yes	78.F2.Cross.73	NL.F2.CxB
P1_S11	306	G	G_306	3	GGT	G	2	GAT	D	Missense	0.000843882	NanoLuc	F2	78	73	Yes	78.F2.Cross.73	NL.F2.CxB
P1_S11	257	T	T_257	4	TTC	F	1	ATC	I	Missense	0.001125176	NanoLuc	F2	78	73	Yes	78.F2.Cross.73	NL.F2.CxB
P1_S11	308	T	T_308	3	TCA	S	1	CCA	P	Missense	0.000843882	NanoLuc	F2	78	73	Yes	78.F2.Cross.73	NL.F2.CxB
P1_S11	283	C	C_283	2	GCC	A	3	GCT	A	Silent	0.000562588	NanoLuc	F2	78	73	Yes	78.F2.Cross.73	NL.F2.CxB
P1_S11	180	A	A_180	5	AAT	N	2	AGT	S	Missense	0.00140647	NanoLuc	F2	78	73	Yes	78.F2.Cross.73	NL.F2.CxB
P1_S11	399	G	G_399	1	AGT	S	2	AAT	N	Missense	0.000281294	NanoLuc	F2	78	73	Yes	78.F2.Cross.73	NL.F2.CxB
P1_S11	225	A	A_225	4	AAT	N	2	ACT	T	Missense	0.001125176	NanoLuc	F2	78	73	Yes	78.F2.Cross.73	NL.F2.CxB
P1_S11	262	C	C_262	1	ACC	T	3	ACA	T	Silent	0.000281294	NanoLuc	F2	78	73	Yes	78.F2.Cross.73	NL.F2.CxB
P1_S11	187	A	A_187	3	TCA	S	3	TCT	S	Silent	0.000843882	NanoLuc	F2	78	73	Yes	78.F2.Cross.73	NL.F2.CxB
P1_S11	177	T	T_177	5	CTT	L	2	CCT	P	Missense	0.00140647	NanoLuc	F2	78	73	Yes	78.F2.Cross.73	NL.F2.CxB
P1_S11	213	A	A_213	2	TAG	*	2	TGG	W	Nonsense	0.000562588	NanoLuc	F2	78	73	Yes	78.F2.Cross.73	NL.F2.CxB
P1_S11	307	C	C_307	3	GAC	D	3	GAT	D	Silent	0.000843882	NanoLuc	F2	78	73	Yes	78.F2.Cross.73	NL.F2.CxB
P1_S11	406	C	C_406	3	ATC	I	3	ATT	I	Silent	0.000843882	NanoLuc	F2	78	73	Yes	78.F2.Cross.73	NL.F2.CxB
P1_S11	183	A	A_183	29	AAA	K	2	ACA	T	Missense	0.008157525	NanoLuc	F2	78	73	Yes	78.F2.Cross.73	NL.F2.CxB
P1_S11	317	G	G_317	3	GAG	E	1	AAG	K	Missense	0.000843882	NanoLuc	F2	78	73	Yes	78.F2.Cross.73	NL.F2.CxB
P1_S11	246	G	G_246	4	GGT	G	2	GAT	D	Missense	0.001125176	NanoLuc	F2	78	73	Yes	78.F2.Cross.73	NL.F2.CxB
P1_S11	146	G	G_146	3	GGT	G	1	AGT	S	Missense	0.000843882	NanoLuc	F2	78	73	Yes	78.F2.Cross.73	NL.F2.CxB
P1_S11	192	G	G_192	2	CGA	R	2	CCA	P	Missense	0.000562588	NanoLuc	F2	78	73	Yes	78.F2.Cross.73	NL.F2.CxB
P1_S11	402	T	T_402	3	ATT	I	2	ACT	T	Missense	0.000843882	NanoLuc	F2	78	73	Yes	78.F2.Cross.73	NL.F2.CxB
P1_S11	154	G	G_154	41	GTG	V	3	GTT	V	Silent	0.011533052	NanoLuc	F2	78	73	Yes	78.F2.Cross.73	NL.F2.CxB
P1_S11	399	T	T_399	3	ATT	I	2	AAT	N	Missense	0.000843882	NanoLuc	F2	78	73	Yes	78.F2.Cross.73	NL.F2.CxB
P1_S11	163	C	C_163	2	ACC	T	3	ACA	T	Silent	0.000562588	NanoLuc	F2	78	73	Yes	78.F2.Cross.73	NL.F2.CxB
P1_S11	272	G	G_272	1	GAT	D	1	TAT	Y	Missense	0.000281294	NanoLuc	F2	78	73	Yes	78.F2.Cross.73	NL.F2.CxB
P1_S11	389	A	A_389	3	AAT	N	1	GAT	D	Missense	0.000843882	NanoLuc	F2	78	73	Yes	78.F2.Cross.73	NL.F2.CxB
P1_S11	392	A	A_392	2	ATG	M	1	GTG	V	Missense	0.000562588	NanoLuc	F2	78	73	Yes	78.F2.Cross.73	NL.F2.CxB
P1_S11	270	T	T_270	2	TTG	M	2	TGG	W	Missense	0.000562588	NanoLuc	F2	78	73	Yes	78.F2.Cross.73	NL.F2.CxB
P1_S11	212	C	C_212	2	CGG	R	1	TGG	W	Missense	0.000562588	NanoLuc	F2	78	73	Yes	78.F2.Cross.73	NL.F2.CxB
P1_S11	217	G	G_217	3	AGG	R	3	AGT	S	Missense	0.000843882	NanoLuc	F2	78	73	Yes	78.F2.Cross.73	NL.F2.CxB
P1_S11	216	A	A_216	4	AAT	N	2	AGT	S	Missense	0.001125176	NanoLuc	F2	78	73	Yes	78.F2.Cross.73	NL.F2.CxB
P1_S11	201	C	C_201	2	GCG	A	2	GTG	V	Missense	0.000562588	NanoLuc	F2	78	73	Yes	78.F2.Cross.73	NL.F2.CxB
P1_S11	205	A	A_205	4	AGA	R	3	AGC	S	Missense	0.001125176	NanoLuc	F2	78	73	Yes	78.F2.Cross.73	NL.F2.CxB
P1_S11	233	A	A_233	3	AAT	N	1	GAT	D	Missense	0.000843882	NanoLuc	F2	78	73	Yes	78.F2.Cross.73	NL.F2.CxB
P1_S11	249	G	G_249	3	TGC	C	2	TAC	Y	Missense	0.000843882	NanoLuc	F2	78	73	Yes	78.F2.Cross.73	NL.F2.CxB
P1_S11	182	T	T_182	4	TCA	S	1	ACA	T	Missense	0.001125176	NanoLuc	F2	78	73	Yes	78.F2.Cross.73	NL.F2.CxB
P1_S11	263	A	A_263	2	ACT	T	1	TCT	S	Missense	0.000562588	NanoLuc	F2	78	73	Yes	78.F2.Cross.73	NL.F2.CxB
P1_S11	345	A	A_345	4	CAA	Q	2	CGA	R	Missense	0.001125176	NanoLuc	F2	78	73	Yes	78.F2.Cross.73	NL.F2.CxB
P1_S11	192	T	T_192	12	CTA	L	2	CCA	P	Missense	0.003375527	NanoLuc	F2	78	73	Yes	78.F2.Cross.73	NL.F2.CxB
P1_S11	160	C	C_160	5	TTC	F	3	TTA	L	Missense	0.00140647	NanoLuc	F2	78	73	Yes	78.F2.Cross.73	NL.F2.CxB
P1_S11	277	T	T_277	5	CAT	H	3	CAG	Q	Missense	0.00140647	NanoLuc	F2	78	73	Yes	78.F2.Cross.73	NL.F2.CxB
P1_S11	387	C	C_387	1	TCT	S	2	TGT	C	Missense	0.000281294	NanoLuc	F2	78	73	Yes	78.F2.Cross.73	NL.F2.CxB
P1_S11	316	A	A_316	1	GAA	E	3	GAT	D	Missense	0.000281294	NanoLuc	F2	78	73	Yes	78.F2.Cross.73	NL.F2.CxB
P1_S11	203	T	T_203	3	TGC	C	1	AGC	S	Missense	0.000843882	NanoLuc	F2	78	73	Yes	78.F2.Cross.73	NL.F2.CxB
P1_S11	299	G	G_299	2	GAG	E	1	AAG	K	Missense	0.000562588	NanoLuc	F2	78	73	Yes	78.F2.Cross.73	NL.F2.CxB
P1_S11	369	A	A_369	1	GAT	D	2	GCT	A	Missense	0.000281294	NanoLuc	F2	78	73	Yes	78.F2.Cross.73	NL.F2.CxB
P1_S11	391	C	C_391	2	GAC	D	3	GAT	D	Silent	0.000562588	NanoLuc	F2	78	73	Yes	78.F2.Cross.73	NL.F2.CxB
P1_S11	186	T	T_186	13	TTT	F	2	TCT	S	Missense	0.003656821	NanoLuc	F2	78	73	Yes	78.F2.Cross.73	NL.F2.CxB
P1_S11	335	T	T_335	5	TTT	F	1	ATT	I	Missense	0.00140647	NanoLuc	F2	78	73	Yes	78.F2.Cross.73	NL.F2.CxB
P1_S11	354	C	C_354	1	TCA	S	2	TTA	L	Missense	0.000281294	NanoLuc	F2	78	73	Yes	78.F2.Cross.73	NL.F2.CxB
P1_S11	194	T	T_194	6	TCG	S	1	GCG	A	Missense	0.001687764	NanoLuc	F2	78	73	Yes	78.F2.Cross.73	NL.F2.CxB
P1_S11	251	A	A_251	7	ACC	T	1	GCC	A	Missense	0.001969058	NanoLuc	F2	78	73	Yes	78.F2.Cross.73	NL.F2.CxB
P1_S11	168	T	T_168	3	CTG	M	2	CAG	Q	Missense	0.000843882	NanoLuc	F2	78	73	Yes	78.F2.Cross.73	NL.F2.CxB
P1_S11	198	G	G_198	2	CGG	R	2	CCG	P	Missense	0.000562588	NanoLuc	F2	78	73	Yes	78.F2.Cross.73	NL.F2.CxB
P1_S11	344	T	T_344	4	TGA	*	1	CGA	R	Nonsense	0.001125176	NanoLuc	F2	78	73	Yes	78.F2.Cross.73	NL.F2.CxB
P1_S11	253	T	T_253	2	GCT	A	3	GCC	A	Silent	0.000562588	NanoLuc	F2	78	73	Yes	78.F2.Cross.73	NL.F2.CxB
P1_S11	259	A	A_259	4	ATA	I	3	ATC	I	Silent	0.001125176	NanoLuc	F2	78	73	Yes	78.F2.Cross.73	NL.F2.CxB
P1_S11	158	G	G_158	8	GTA	V	1	TTA	L	Missense	0.002250352	NanoLuc	F2	78	73	Yes	78.F2.Cross.73	NL.F2.CxB
P1_S11	152	A	A_152	3	ATT	I	1	GTT	V	Missense	0.000843882	NanoLuc	F2	78	73	Yes	78.F2.Cross.73	NL.F2.CxB
P1_S11	203	G	G_203	17	GGC	G	1	AGC	S	Missense	0.004781997	NanoLuc	F2	78	73	Yes	78.F2.Cross.73	NL.F2.CxB
P1_S11	191	T	T_191	4	TCA	S	1	CCA	P	Missense	0.001125176	NanoLuc	F2	78	73	Yes	78.F2.Cross.73	NL.F2.CxB
P1_S11	244	G	G_244	4	GAG	E	3	GAT	D	Missense	0.001125176	NanoLuc	F2	78	73	Yes	78.F2.Cross.73	NL.F2.CxB
P1_S11	212	A	A_212	4	AGG	R	1	TGG	W	Missense	0.001125176	NanoLuc	F2	78	73	Yes	78.F2.Cross.73	NL.F2.CxB
P1_S11	252	G	G_252	1	GGC	G	2	GCC	A	Missense	0.000281294	NanoLuc	F2	78	73	Yes	78.F2.Cross.73	NL.F2.CxB
P1_S11	245	A	A_245	2	AAT	N	1	GAT	D	Missense	0.000562588	NanoLuc	F2	78	73	Yes	78.F2.Cross.73	NL.F2.CxB
P1_S11	397	G	G_397	1	CCG	P	3	CCT	P	Silent	0.000281294	NanoLuc	F2	78	73	Yes	78.F2.Cross.73	NL.F2.CxB
P1_S11	145	C	C_145	1	GAC	D	3	GAT	D	Silent	0.000281294	NanoLuc	F2	78	73	Yes	78.F2.Cross.73	NL.F2.CxB
P1_S11	211	C	C_211	4	AAC	N	3	AAA	K	Missense	0.001125176	NanoLuc	F2	78	73	Yes	78.F2.Cross.73	NL.F2.CxB
P1_S11	257	C	C_257	2	CTC	L	1	ATC	I	Missense	0.000562588	NanoLuc	F2	78	73	Yes	78.F2.Cross.73	NL.F2.CxB
P1_S11	276	C	C_276	2	CCG	P	2	CAG	Q	Missense	0.000562588	NanoLuc	F2	78	73	Yes	78.F2.Cross.73	NL.F2.CxB
P1_S11	173	C	C_173	2	CAT	H	1	GAT	D	Missense	0.000562588	NanoLuc	F2	78	73	Yes	78.F2.Cross.73	NL.F2.CxB
P1_S11	269	A	A_269	1	AGG	R	1	TGG	W	Missense	0.000281294	NanoLuc	F2	78	73	Yes	78.F2.Cross.73	NL.F2.CxB
P1_S11	219	A	A_219	3	AAA	K	2	AGA	R	Missense	0.000843882	NanoLuc	F2	78	73	Yes	78.F2.Cross.73	NL.F2.CxB
P1_S11	315	C	C_315	1	GCT	A	2	GAT	D	Missense	0.000281294	NanoLuc	F2	78	73	Yes	78.F2.Cross.73	NL.F2.CxB
P1_S11	373	A	A_373	2	AAA	K	3	AAT	N	Missense	0.000562588	NanoLuc	F2	78	73	Yes	78.F2.Cross.73	NL.F2.CxB
P1_S11	162	T	T_162	8	ATA	I	2	ACA	T	Missense	0.002250352	NanoLuc	F2	78	73	Yes	78.F2.Cross.73	NL.F2.CxB
P1_S11	301	C	C_301	1	AAC	N	3	AAG	K	Missense	0.000281294	NanoLuc	F2	78	73	Yes	78.F2.Cross.73	NL.F2.CxB
P1_S11	259	G	G_259	2	ATG	M	3	ATC	I	Missense	0.000562588	NanoLuc	F2	78	73	Yes	78.F2.Cross.73	NL.F2.CxB
P1_S11	229	G	G_229	1	AGG	R	3	AGT	S	Missense	0.000281294	NanoLuc	F2	78	73	Yes	78.F2.Cross.73	NL.F2.CxB
P1_S11	193	C	C_193	1	CCC	P	3	CCA	P	Silent	0.000281294	NanoLuc	F2	78	73	Yes	78.F2.Cross.73	NL.F2.CxB
P1_S11	209	C	C_209	1	CAA	Q	1	AAA	K	Missense	0.000281294	NanoLuc	F2	78	73	Yes	78.F2.Cross.73	NL.F2.CxB
P1_S11	210	G	G_210	1	AGA	R	2	AAA	K	Missense	0.000281294	NanoLuc	F2	78	73	Yes	78.F2.Cross.73	NL.F2.CxB
P1_S11	395	A	A_395	2	ACT	T	1	CCT	P	Missense	0.000562588	NanoLuc	F2	78	73	Yes	78.F2.Cross.73	NL.F2.CxB
P1_S11	312	C	C_312	3	TCT	S	2	TTT	F	Missense	0.000843882	NanoLuc	F2	78	73	Yes	78.F2.Cross.73	NL.F2.CxB
P1_S11	395	T	T_395	2	TCT	S	1	CCT	P	Missense	0.000562588	NanoLuc	F2	78	73	Yes	78.F2.Cross.73	NL.F2.CxB
P1_S11	401	G	G_401	1	GCT	A	1	ACT	T	Missense	0.000281294	NanoLuc	F2	78	73	Yes	78.F2.Cross.73	NL.F2.CxB
P1_S11	278	G	G_278	2	GTT	V	1	ATT	I	Missense	0.000562588	NanoLuc	F2	78	73	Yes	78.F2.Cross.73	NL.F2.CxB
P1_S11	268	C	C_268	1	CGC	R	3	CGA	R	Silent	0.000281294	NanoLuc	F2	78	73	Yes	78.F2.Cross.73	NL.F2.CxB
P1_S11	318	C	C_318	2	ACG	T	2	AAG	K	Missense	0.000562588	NanoLuc	F2	78	73	Yes	78.F2.Cross.73	NL.F2.CxB
P1_S11	326	T	T_326	1	TCA	S	1	GCA	A	Missense	0.000281294	NanoLuc	F2	78	73	Yes	78.F2.Cross.73	NL.F2.CxB
P1_S11	293	C	C_293	1	CGG	R	1	TGG	W	Missense	0.000281294	NanoLuc	F2	78	73	Yes	78.F2.Cross.73	NL.F2.CxB
P1_S11	213	C	C_213	2	TCG	S	2	TGG	W	Missense	0.000562588	NanoLuc	F2	78	73	Yes	78.F2.Cross.73	NL.F2.CxB
P1_S11	182	G	G_182	7	GCA	A	1	ACA	T	Missense	0.001969058	NanoLuc	F2	78	73	Yes	78.F2.Cross.73	NL.F2.CxB
P1_S11	313	G	G_313	1	TTG	M	3	TTT	F	Missense	0.000281294	NanoLuc	F2	78	73	Yes	78.F2.Cross.73	NL.F2.CxB
P1_S11	165	T	T_165	16	ATT	I	2	ACT	T	Missense	0.004500703	NanoLuc	F2	78	73	Yes	78.F2.Cross.73	NL.F2.CxB
P1_S11	321	G	G_321	2	GGG	G	2	GAG	E	Missense	0.000562588	NanoLuc	F2	78	73	Yes	78.F2.Cross.73	NL.F2.CxB
P1_S11	171	A	A_171	6	CAA	Q	2	CGA	R	Missense	0.001687764	NanoLuc	F2	78	73	Yes	78.F2.Cross.73	NL.F2.CxB
P1_S11	353	C	C_353	2	CTA	L	1	TTA	L	Silent	0.000562588	NanoLuc	F2	78	73	Yes	78.F2.Cross.73	NL.F2.CxB
P1_S11	199	A	A_199	4	CCA	P	3	CCG	P	Silent	0.001125176	NanoLuc	F2	78	73	Yes	78.F2.Cross.73	NL.F2.CxB
P1_S11	149	G	G_149	3	GAT	D	1	AAT	N	Missense	0.000843882	NanoLuc	F2	78	73	Yes	78.F2.Cross.73	NL.F2.CxB
P1_S11	296	A	A_296	1	ACG	T	1	TCG	S	Missense	0.000281294	NanoLuc	F2	78	73	Yes	78.F2.Cross.73	NL.F2.CxB
P1_S11	156	G	G_156	39	GGT	G	2	GTT	V	Missense	0.010970464	NanoLuc	F2	78	73	Yes	78.F2.Cross.73	NL.F2.CxB
P1_S11	340	A	A_340	3	TTA	L	3	TTG	M	Missense	0.000843882	NanoLuc	F2	78	73	Yes	78.F2.Cross.73	NL.F2.CxB
P1_S11	368	A	A_368	7	ACT	T	1	GCT	A	Missense	0.001969058	NanoLuc	F2	78	73	Yes	78.F2.Cross.73	NL.F2.CxB
P1_S11	219	T	T_219	1	ATA	I	2	AGA	R	Missense	0.000281294	NanoLuc	F2	78	73	Yes	78.F2.Cross.73	NL.F2.CxB
P1_S11	378	C	C_378	1	GCT	A	2	GAT	D	Missense	0.000281294	NanoLuc	F2	78	73	Yes	78.F2.Cross.73	NL.F2.CxB
P1_S11	197	A	A_197	7	ACG	T	1	CCG	P	Missense	0.001969058	NanoLuc	F2	78	73	Yes	78.F2.Cross.73	NL.F2.CxB
P1_S11	383	C	C_383	1	CTA	L	1	ATA	I	Missense	0.000281294	NanoLuc	F2	78	73	Yes	78.F2.Cross.73	NL.F2.CxB
P1_S11	232	C	C_232	2	AAC	N	3	AAT	N	Silent	0.000562588	NanoLuc	F2	78	73	Yes	78.F2.Cross.73	NL.F2.CxB
P1_S11	385	T	T_385	3	ATT	I	3	ATA	I	Silent	0.000843882	NanoLuc	F2	78	73	Yes	78.F2.Cross.73	NL.F2.CxB
P1_S11	394	A	A_394	6	GTA	V	3	GTG	V	Silent	0.001687764	NanoLuc	F2	78	73	Yes	78.F2.Cross.73	NL.F2.CxB
P1_S11	355	G	G_355	3	TTG	M	3	TTA	L	Missense	0.000843882	NanoLuc	F2	78	73	Yes	78.F2.Cross.73	NL.F2.CxB
P1_S11	203	C	C_203	1	CGC	R	1	AGC	S	Missense	0.000281294	NanoLuc	F2	78	73	Yes	78.F2.Cross.73	NL.F2.CxB
P1_S11	175	G	G_175	14	GAG	E	3	GAT	D	Missense	0.003938115	NanoLuc	F2	78	73	Yes	78.F2.Cross.73	NL.F2.CxB
P1_S11	152	C	C_152	1	CTT	L	1	GTT	V	Missense	0.000281294	NanoLuc	F2	78	73	Yes	78.F2.Cross.73	NL.F2.CxB
P1_S11	215	T	T_215	5	TGT	C	1	AGT	S	Missense	0.00140647	NanoLuc	F2	78	73	Yes	78.F2.Cross.73	NL.F2.CxB
P1_S11	161	G	G_161	9	GCA	A	1	ACA	T	Missense	0.002531646	NanoLuc	F2	78	73	Yes	78.F2.Cross.73	NL.F2.CxB
P1_S11	291	A	A_291	2	GAT	D	2	GTT	V	Missense	0.000562588	NanoLuc	F2	78	73	Yes	78.F2.Cross.73	NL.F2.CxB
P1_S11	236	T	T_236	2	TTA	L	1	GTA	V	Missense	0.000562588	NanoLuc	F2	78	73	Yes	78.F2.Cross.73	NL.F2.CxB
P1_S11	164	G	G_164	5	GCT	A	1	ACT	T	Missense	0.00140647	NanoLuc	F2	78	73	Yes	78.F2.Cross.73	NL.F2.CxB
P1_S11	221	A	A_221	4	AGG	R	1	TGG	W	Missense	0.001125176	NanoLuc	F2	78	73	Yes	78.F2.Cross.73	NL.F2.CxB
P1_S11	154	A	A_154	7	GTA	V	3	GTT	V	Silent	0.001969058	NanoLuc	F2	78	73	Yes	78.F2.Cross.73	NL.F2.CxB
P1_S11	323	A	A_323	1	ATA	I	1	TTA	L	Missense	0.000281294	NanoLuc	F2	78	73	Yes	78.F2.Cross.73	NL.F2.CxB
P1_S11	183	G	G_183	2	AGA	R	2	ACA	T	Missense	0.000562588	NanoLuc	F2	78	73	Yes	78.F2.Cross.73	NL.F2.CxB
P1_S11	277	A	A_277	3	CAA	Q	3	CAG	Q	Silent	0.000843882	NanoLuc	F2	78	73	Yes	78.F2.Cross.73	NL.F2.CxB
P1_S11	320	A	A_320	1	AAG	K	1	GAG	E	Missense	0.000281294	NanoLuc	F2	78	73	Yes	78.F2.Cross.73	NL.F2.CxB
P1_S11	370	C	C_370	3	GCC	A	3	GCT	A	Silent	0.000843882	NanoLuc	F2	78	73	Yes	78.F2.Cross.73	NL.F2.CxB
P1_S11	220	C	C_220	3	AGC	S	3	AGA	R	Missense	0.000843882	NanoLuc	F2	78	73	Yes	78.F2.Cross.73	NL.F2.CxB
P1_S11	327	G	G_327	1	GGA	G	2	GCA	A	Missense	0.000281294	NanoLuc	F2	78	73	Yes	78.F2.Cross.73	NL.F2.CxB
P1_S11	157	C	C_157	1	GTC	V	3	GTT	V	Silent	0.000281294	NanoLuc	F2	78	73	Yes	78.F2.Cross.73	NL.F2.CxB
P1_S11	241	G	G_241	2	GTG	V	3	GTA	V	Silent	0.000562588	NanoLuc	F2	78	73	Yes	78.F2.Cross.73	NL.F2.CxB
P1_S11	184	C	C_184	13	ACC	T	3	ACA	T	Silent	0.003656821	NanoLuc	F2	78	73	Yes	78.F2.Cross.73	NL.F2.CxB
P1_S11	293	A	A_293	2	AGG	R	1	TGG	W	Missense	0.000562588	NanoLuc	F2	78	73	Yes	78.F2.Cross.73	NL.F2.CxB
P1_S11	318	T	T_318	3	ATG	M	2	AAG	K	Missense	0.000843882	NanoLuc	F2	78	73	Yes	78.F2.Cross.73	NL.F2.CxB
P1_S11	299	T	T_299	2	TAG	*	1	AAG	K	Nonsense	0.000562588	NanoLuc	F2	78	73	Yes	78.F2.Cross.73	NL.F2.CxB
P1_S11	234	T	T_234	5	GTT	V	2	GAT	D	Missense	0.00140647	NanoLuc	F2	78	73	Yes	78.F2.Cross.73	NL.F2.CxB
P1_S11	215	G	G_215	6	GGT	G	1	AGT	S	Missense	0.001687764	NanoLuc	F2	78	73	Yes	78.F2.Cross.73	NL.F2.CxB
P1_S11	308	A	A_308	1	ACA	T	1	CCA	P	Missense	0.000281294	NanoLuc	F2	78	73	Yes	78.F2.Cross.73	NL.F2.CxB
P1_S11	366	G	G_366	8	GGG	G	2	GAG	E	Missense	0.002250352	NanoLuc	F2	78	73	Yes	78.F2.Cross.73	NL.F2.CxB
P1_S11	337	G	G_337	2	ATG	M	3	ATT	I	Missense	0.000562588	NanoLuc	F2	78	73	Yes	78.F2.Cross.73	NL.F2.CxB
P1_S11	397	A	A_397	1	CCA	P	3	CCT	P	Silent	0.000281294	NanoLuc	F2	78	73	Yes	78.F2.Cross.73	NL.F2.CxB
P1_S11	336	C	C_336	1	ACT	T	2	ATT	I	Missense	0.000281294	NanoLuc	F2	78	73	Yes	78.F2.Cross.73	NL.F2.CxB
P1_S11	266	G	G_266	2	GGA	G	1	CGA	R	Missense	0.000562588	NanoLuc	F2	78	73	Yes	78.F2.Cross.73	NL.F2.CxB
P1_S11	181	A	A_181	8	AGA	R	3	AGT	S	Missense	0.002250352	NanoLuc	F2	78	73	Yes	78.F2.Cross.73	NL.F2.CxB
P1_S11	216	T	T_216	6	ATT	I	2	AGT	S	Missense	0.001687764	NanoLuc	F2	78	73	Yes	78.F2.Cross.73	NL.F2.CxB
P1_S11	298	T	T_298	1	TCT	S	3	TCG	S	Silent	0.000281294	NanoLuc	F2	78	73	Yes	78.F2.Cross.73	NL.F2.CxB
P1_S11	201	A	A_201	2	GAG	E	2	GTG	V	Missense	0.000562588	NanoLuc	F2	78	73	Yes	78.F2.Cross.73	NL.F2.CxB
P1_S11	356	A	A_356	1	ACT	T	1	TCT	S	Missense	0.000281294	NanoLuc	F2	78	73	Yes	78.F2.Cross.73	NL.F2.CxB
P1_S11	169	C	C_169	10	CAC	H	3	CAG	Q	Missense	0.00281294	NanoLuc	F2	78	73	Yes	78.F2.Cross.73	NL.F2.CxB
P1_S11	332	A	A_332	1	ATA	I	1	TTA	L	Missense	0.000281294	NanoLuc	F2	78	73	Yes	78.F2.Cross.73	NL.F2.CxB
P1_S11	206	C	C_206	2	CTA	L	1	GTA	V	Missense	0.000562588	NanoLuc	F2	78	73	Yes	78.F2.Cross.73	NL.F2.CxB
P1_S11	305	A	A_305	1	AAT	N	1	GAT	D	Missense	0.000281294	NanoLuc	F2	78	73	Yes	78.F2.Cross.73	NL.F2.CxB
P1_S11	319	T	T_319	2	AAT	N	3	AAG	K	Missense	0.000562588	NanoLuc	F2	78	73	Yes	78.F2.Cross.73	NL.F2.CxB
P1_S11	326	C	C_326	1	CCA	P	1	GCA	A	Missense	0.000281294	NanoLuc	F2	78	73	Yes	78.F2.Cross.73	NL.F2.CxB
P1_S11	169	A	A_169	4	CAA	Q	3	CAG	Q	Silent	0.001125176	NanoLuc	F2	78	73	Yes	78.F2.Cross.73	NL.F2.CxB
P1_S11	409	G	G_409	2	CCG	P	3	CCA	P	Silent	0.000562588	NanoLuc	F2	78	73	Yes	78.F2.Cross.73	NL.F2.CxB
P1_S11	209	T	T_209	2	TAA	*	1	AAA	K	Nonsense	0.000562588	NanoLuc	F2	78	73	Yes	78.F2.Cross.73	NL.F2.CxB
P1_S11	176	T	T_176	1	TCT	S	1	CCT	P	Missense	0.000281294	NanoLuc	F2	78	73	Yes	78.F2.Cross.73	NL.F2.CxB
P1_S11	175	A	A_175	9	GAA	E	3	GAT	D	Missense	0.002531646	NanoLuc	F2	78	73	Yes	78.F2.Cross.73	NL.F2.CxB
P1_S11	256	G	G_256	2	ACG	T	3	ACA	T	Silent	0.000562588	NanoLuc	F2	78	73	Yes	78.F2.Cross.73	NL.F2.CxB
P1_S11	178	A	A_178	7	CCA	P	3	CCT	P	Silent	0.001969058	NanoLuc	F2	78	73	Yes	78.F2.Cross.73	NL.F2.CxB
P1_S11	280	C	C_280	2	ATC	I	3	ATT	I	Silent	0.000562588	NanoLuc	F2	78	73	Yes	78.F2.Cross.73	NL.F2.CxB
P1_S11	207	A	A_207	3	GAA	E	2	GTA	V	Missense	0.000843882	NanoLuc	F2	78	73	Yes	78.F2.Cross.73	NL.F2.CxB
P1_S11	408	G	G_408	1	CGA	R	2	CCA	P	Missense	0.000281294	NanoLuc	F2	78	73	Yes	78.F2.Cross.73	NL.F2.CxB
P1_S11	162	A	A_162	34	AAA	K	2	ACA	T	Missense	0.009563994	NanoLuc	F2	78	73	Yes	78.F2.Cross.73	NL.F2.CxB
P1_S11	342	A	A_342	4	CAT	H	2	CCT	P	Missense	0.001125176	NanoLuc	F2	78	73	Yes	78.F2.Cross.73	NL.F2.CxB
P1_S11	149	T	T_149	6	TAT	Y	1	AAT	N	Missense	0.001687764	NanoLuc	F2	78	73	Yes	78.F2.Cross.73	NL.F2.CxB
P1_S11	256	C	C_256	1	ACC	T	3	ACA	T	Silent	0.000281294	NanoLuc	F2	78	73	Yes	78.F2.Cross.73	NL.F2.CxB
P1_S11	237	A	A_237	1	GAA	E	2	GTA	V	Missense	0.000281294	NanoLuc	F2	78	73	Yes	78.F2.Cross.73	NL.F2.CxB
P1_S11	328	G	G_328	1	GCG	A	3	GCA	A	Silent	0.000281294	NanoLuc	F2	78	73	Yes	78.F2.Cross.73	NL.F2.CxB
P1_S11	258	A	A_258	1	AAC	N	2	ATC	I	Missense	0.000281294	NanoLuc	F2	78	73	Yes	78.F2.Cross.73	NL.F2.CxB
P1_S11	349	C	C_349	2	GCC	A	3	GCT	A	Silent	0.000562588	NanoLuc	F2	78	73	Yes	78.F2.Cross.73	NL.F2.CxB
P1_S11	184	T	T_184	6	ACT	T	3	ACA	T	Silent	0.001687764	NanoLuc	F2	78	73	Yes	78.F2.Cross.73	NL.F2.CxB
P1_S11	204	T	T_204	6	ATC	I	2	AGC	S	Missense	0.001687764	NanoLuc	F2	78	73	Yes	78.F2.Cross.73	NL.F2.CxB
P1_S11	167	T	T_167	9	TAG	*	1	CAG	Q	Nonsense	0.002531646	NanoLuc	F2	78	73	Yes	78.F2.Cross.73	NL.F2.CxB
P1_S11	292	C	C_292	3	GTC	V	3	GTT	V	Silent	0.000843882	NanoLuc	F2	78	73	Yes	78.F2.Cross.73	NL.F2.CxB
P1_S11	270	A	A_270	3	TAG	*	2	TGG	W	Nonsense	0.000843882	NanoLuc	F2	78	73	Yes	78.F2.Cross.73	NL.F2.CxB
P1_S11	388	A	A_388	1	TGA	*	3	TGT	C	Nonsense	0.000281294	NanoLuc	F2	78	73	Yes	78.F2.Cross.73	NL.F2.CxB
P1_S11	221	C	C_221	1	CGG	R	1	TGG	W	Missense	0.000281294	NanoLuc	F2	78	73	Yes	78.F2.Cross.73	NL.F2.CxB
P1_S11	146	C	C_146	1	CGT	R	1	AGT	S	Missense	0.000281294	NanoLuc	F2	78	73	Yes	78.F2.Cross.73	NL.F2.CxB
P1_S11	381	A	A_381	5	GAT	D	2	GCT	A	Missense	0.00140647	NanoLuc	F2	78	73	Yes	78.F2.Cross.73	NL.F2.CxB
P1_S11	173	T	T_173	9	TAT	Y	1	GAT	D	Missense	0.002531646	NanoLuc	F2	78	73	Yes	78.F2.Cross.73	NL.F2.CxB
P1_S11	279	C	C_279	4	ACT	T	2	ATT	I	Missense	0.001125176	NanoLuc	F2	78	73	Yes	78.F2.Cross.73	NL.F2.CxB
P1_S11	147	A	A_147	3	AAT	N	2	AGT	S	Missense	0.000843882	NanoLuc	F2	78	73	Yes	78.F2.Cross.73	NL.F2.CxB
P1_S11	336	A	A_336	3	AAT	N	2	ATT	I	Missense	0.000843882	NanoLuc	F2	78	73	Yes	78.F2.Cross.73	NL.F2.CxB
P1_S11	193	G	G_193	12	CCG	P	3	CCA	P	Silent	0.003375527	NanoLuc	F2	78	73	Yes	78.F2.Cross.73	NL.F2.CxB
P1_S11	233	T	T_233	4	TAT	Y	1	GAT	D	Missense	0.001125176	NanoLuc	F2	78	73	Yes	78.F2.Cross.73	NL.F2.CxB
P1_S11	326	A	A_326	5	ACA	T	1	GCA	A	Missense	0.00140647	NanoLuc	F2	78	73	Yes	78.F2.Cross.73	NL.F2.CxB
P1_S11	377	A	A_377	1	AAT	N	1	GAT	D	Missense	0.000281294	NanoLuc	F2	78	73	Yes	78.F2.Cross.73	NL.F2.CxB
P1_S11	191	G	G_191	2	GCA	A	1	CCA	P	Missense	0.000562588	NanoLuc	F2	78	73	Yes	78.F2.Cross.73	NL.F2.CxB
P1_S11	294	A	A_294	1	TAG	*	2	TGG	W	Nonsense	0.000281294	NanoLuc	F2	78	73	Yes	78.F2.Cross.73	NL.F2.CxB
P1_S11	258	G	G_258	3	AGC	S	2	ATC	I	Missense	0.000843882	NanoLuc	F2	78	73	Yes	78.F2.Cross.73	NL.F2.CxB
P1_S11	205	T	T_205	4	AGT	S	3	AGC	S	Silent	0.001125176	NanoLuc	F2	78	73	Yes	78.F2.Cross.73	NL.F2.CxB
P1_S11	250	A	A_250	3	TAA	*	3	TAC	Y	Nonsense	0.000843882	NanoLuc	F2	78	73	Yes	78.F2.Cross.73	NL.F2.CxB
P1_S11	158	A	A_158	3	ATA	I	1	TTA	L	Missense	0.000843882	NanoLuc	F2	78	73	Yes	78.F2.Cross.73	NL.F2.CxB
P1_S11	343	A	A_343	1	CCA	P	3	CCT	P	Silent	0.000281294	NanoLuc	F2	78	73	Yes	78.F2.Cross.73	NL.F2.CxB
P1_S11	271	A	A_271	12	TGA	*	3	TGG	W	Nonsense	0.003375527	NanoLuc	F2	78	73	Yes	78.F2.Cross.73	NL.F2.CxB
P1_S11	186	G	G_186	2	TGT	C	2	TCT	S	Missense	0.000562588	NanoLuc	F2	78	73	Yes	78.F2.Cross.73	NL.F2.CxB
P1_S11	378	T	T_378	1	GTT	V	2	GAT	D	Missense	0.000281294	NanoLuc	F2	78	73	Yes	78.F2.Cross.73	NL.F2.CxB
P1_S11	331	C	C_331	4	CGC	R	3	CGT	R	Silent	0.001125176	NanoLuc	F2	78	73	Yes	78.F2.Cross.73	NL.F2.CxB
P1_S11	177	A	A_177	7	CAT	H	2	CCT	P	Missense	0.001969058	NanoLuc	F2	78	73	Yes	78.F2.Cross.73	NL.F2.CxB
P1_S11	197	G	G_197	7	GCG	A	1	CCG	P	Missense	0.001969058	NanoLuc	F2	78	73	Yes	78.F2.Cross.73	NL.F2.CxB
P1_S11	396	T	T_396	2	CTT	L	2	CCT	P	Missense	0.000562588	NanoLuc	F2	78	73	Yes	78.F2.Cross.73	NL.F2.CxB
P1_S11	398	C	C_398	1	CAT	H	1	AAT	N	Missense	0.000281294	NanoLuc	F2	78	73	Yes	78.F2.Cross.73	NL.F2.CxB
P1_S11	188	T	T_188	6	TTT	F	1	ATT	I	Missense	0.001687764	NanoLuc	F2	78	73	Yes	78.F2.Cross.73	NL.F2.CxB
P1_S11	367	A	A_367	2	GAA	E	3	GAG	E	Silent	0.000562588	NanoLuc	F2	78	73	Yes	78.F2.Cross.73	NL.F2.CxB
P1_S11	347	A	A_347	7	ACT	T	1	GCT	A	Missense	0.001969058	NanoLuc	F2	78	73	Yes	78.F2.Cross.73	NL.F2.CxB
P1_S11	195	T	T_195	8	GTG	V	2	GCG	A	Missense	0.002250352	NanoLuc	F2	78	73	Yes	78.F2.Cross.73	NL.F2.CxB
P1_S11	287	G	G_287	2	GTT	V	1	TTT	F	Missense	0.000562588	NanoLuc	F2	78	73	Yes	78.F2.Cross.73	NL.F2.CxB
P1_S11	205	G	G_205	5	AGG	R	3	AGC	S	Missense	0.00140647	NanoLuc	F2	78	73	Yes	78.F2.Cross.73	NL.F2.CxB
P1_S11	364	C	C_364	2	ATC	I	3	ATA	I	Silent	0.000562588	NanoLuc	F2	78	73	Yes	78.F2.Cross.73	NL.F2.CxB
P1_S11	180	C	C_180	2	ACT	T	2	AGT	S	Missense	0.000562588	NanoLuc	F2	78	73	Yes	78.F2.Cross.73	NL.F2.CxB
P1_S11	252	A	A_252	3	GAC	D	2	GCC	A	Missense	0.000843882	NanoLuc	F2	78	73	Yes	78.F2.Cross.73	NL.F2.CxB
P1_S11	396	A	A_396	2	CAT	H	2	CCT	P	Missense	0.000562588	NanoLuc	F2	78	73	Yes	78.F2.Cross.73	NL.F2.CxB
P1_S11	188	G	G_188	5	GTT	V	1	ATT	I	Missense	0.00140647	NanoLuc	F2	78	73	Yes	78.F2.Cross.73	NL.F2.CxB
P1_S11	239	A	A_239	6	ATA	I	1	GTA	V	Missense	0.001687764	NanoLuc	F2	78	73	Yes	78.F2.Cross.73	NL.F2.CxB
P1_S11	242	A	A_242	11	AAT	N	1	GAT	D	Missense	0.003094233	NanoLuc	F2	78	73	Yes	78.F2.Cross.73	NL.F2.CxB
P1_S11	394	T	T_394	1	GTT	V	3	GTG	V	Silent	0.000281294	NanoLuc	F2	78	73	Yes	78.F2.Cross.73	NL.F2.CxB
P1_S11	402	A	A_402	3	AAT	N	2	ACT	T	Missense	0.000843882	NanoLuc	F2	78	73	Yes	78.F2.Cross.73	NL.F2.CxB
P1_S11	214	A	A_214	3	TGA	*	3	TGG	W	Nonsense	0.000843882	NanoLuc	F2	78	73	Yes	78.F2.Cross.73	NL.F2.CxB
P1_S11	235	C	C_235	2	GAC	D	3	GAT	D	Silent	0.000562588	NanoLuc	F2	78	73	Yes	78.F2.Cross.73	NL.F2.CxB
P1_S11	348	A	A_348	1	GAT	D	2	GCT	A	Missense	0.000281294	NanoLuc	F2	78	73	Yes	78.F2.Cross.73	NL.F2.CxB
P1_S11	170	A	A_170	7	AGA	R	1	CGA	R	Silent	0.001969058	NanoLuc	F2	78	73	Yes	78.F2.Cross.73	NL.F2.CxB
P1_S11	307	A	A_307	2	GAA	E	3	GAT	D	Missense	0.000562588	NanoLuc	F2	78	73	Yes	78.F2.Cross.73	NL.F2.CxB
P1_S11	190	G	G_190	3	ATG	M	3	ATT	I	Missense	0.000843882	NanoLuc	F2	78	73	Yes	78.F2.Cross.73	NL.F2.CxB
P1_S11	277	C	C_277	1	CAC	H	3	CAG	Q	Missense	0.000281294	NanoLuc	F2	78	73	Yes	78.F2.Cross.73	NL.F2.CxB
P1_S11	386	C	C_386	2	CGT	R	1	TGT	C	Missense	0.000562588	NanoLuc	F2	78	73	Yes	78.F2.Cross.73	NL.F2.CxB
P1_S11	379	C	C_379	3	GAC	D	3	GAT	D	Silent	0.000843882	NanoLuc	F2	78	73	Yes	78.F2.Cross.73	NL.F2.CxB
P1_S11	302	A	A_302	2	AAT	N	1	GAT	D	Missense	0.000562588	NanoLuc	F2	78	73	Yes	78.F2.Cross.73	NL.F2.CxB
P1_S11	372	G	G_372	1	AGT	S	2	AAT	N	Missense	0.000281294	NanoLuc	F2	78	73	Yes	78.F2.Cross.73	NL.F2.CxB
P1_S11	380	T	T_380	1	TCT	S	1	GCT	A	Missense	0.000281294	NanoLuc	F2	78	73	Yes	78.F2.Cross.73	NL.F2.CxB
P1_S11	168	C	C_168	5	CCG	P	2	CAG	Q	Missense	0.00140647	NanoLuc	F2	78	73	Yes	78.F2.Cross.73	NL.F2.CxB
P1_S11	363	A	A_363	2	AAA	K	2	ATA	I	Missense	0.000562588	NanoLuc	F2	78	73	Yes	78.F2.Cross.73	NL.F2.CxB
P1_S11	400	C	C_400	2	AAC	N	3	AAT	N	Silent	0.000562588	NanoLuc	F2	78	73	Yes	78.F2.Cross.73	NL.F2.CxB
P1_S11	209	G	G_209	1	GAA	E	1	AAA	K	Missense	0.000281294	NanoLuc	F2	78	73	Yes	78.F2.Cross.73	NL.F2.CxB
P1_S11	390	T	T_390	1	GTT	V	2	GAT	D	Missense	0.000281294	NanoLuc	F2	78	73	Yes	78.F2.Cross.73	NL.F2.CxB
P1_S11	181	G	G_181	17	AGG	R	3	AGT	S	Missense	0.004781997	NanoLuc	F2	78	73	Yes	78.F2.Cross.73	NL.F2.CxB
P1_S11	314	A	A_314	2	AAT	N	1	GAT	D	Missense	0.000562588	NanoLuc	F2	78	73	Yes	78.F2.Cross.73	NL.F2.CxB
P1_S11	404	G	G_404	1	GTT	V	1	ATT	I	Missense	0.000281294	NanoLuc	F2	78	73	Yes	78.F2.Cross.73	NL.F2.CxB
P1_S11	330	A	A_330	4	CAT	H	2	CGT	R	Missense	0.001125176	NanoLuc	F2	78	73	Yes	78.F2.Cross.73	NL.F2.CxB
P1_S11	332	G	G_332	1	GTA	V	1	TTA	L	Missense	0.000281294	NanoLuc	F2	78	73	Yes	78.F2.Cross.73	NL.F2.CxB
P1_S11	323	G	G_323	2	GTA	V	1	TTA	L	Missense	0.000562588	NanoLuc	F2	78	73	Yes	78.F2.Cross.73	NL.F2.CxB
P1_S11	380	A	A_380	3	ACT	T	1	GCT	A	Missense	0.000843882	NanoLuc	F2	78	73	Yes	78.F2.Cross.73	NL.F2.CxB
P1_S11	346	T	T_346	1	CGT	R	3	CGA	R	Silent	0.000281294	NanoLuc	F2	78	73	Yes	78.F2.Cross.73	NL.F2.CxB
P1_S11	275	T	T_275	4	TAG	*	1	CAG	Q	Nonsense	0.001125176	NanoLuc	F2	78	73	Yes	78.F2.Cross.73	NL.F2.CxB
P1_S11	351	A	A_351	3	TAG	*	2	TTG	M	Nonsense	0.000843882	NanoLuc	F2	78	73	Yes	78.F2.Cross.73	NL.F2.CxB
P1_S11	264	T	T_264	1	TTT	F	2	TCT	S	Missense	0.000281294	NanoLuc	F2	78	73	Yes	78.F2.Cross.73	NL.F2.CxB
P1_S11	405	G	G_405	1	AGT	S	2	ATT	I	Missense	0.000281294	NanoLuc	F2	78	73	Yes	78.F2.Cross.73	NL.F2.CxB
P1_S11	236	C	C_236	2	CTA	L	1	GTA	V	Missense	0.000562588	NanoLuc	F2	78	73	Yes	78.F2.Cross.73	NL.F2.CxB
P1_S11	274	A	A_274	2	TAA	*	3	TAT	Y	Nonsense	0.000562588	NanoLuc	F2	78	73	Yes	78.F2.Cross.73	NL.F2.CxB
P1_S12	345	C	C_345	1	CCA	P	2	CGA	R	Missense	0.000281294	NanoLuc	F2	78	78	No	78.F2	NL.F2.CxC
P1_S12	319	C	C_319	1	AAC	N	3	AAG	K	Missense	0.000281294	NanoLuc	F2	78	78	No	78.F2	NL.F2.CxC
P1_S12	225	T	T_225	3	ATT	I	2	ACT	T	Missense	0.000843882	NanoLuc	F2	78	78	No	78.F2	NL.F2.CxC
P1_S12	237	G	G_237	2	GGA	G	2	GTA	V	Missense	0.000562588	NanoLuc	F2	78	78	No	78.F2	NL.F2.CxC
P1_S12	305	A	A_305	4	AAT	N	1	GAT	D	Missense	0.001125176	NanoLuc	F2	78	78	No	78.F2	NL.F2.CxC
P1_S12	308	T	T_308	2	TCA	S	1	CCA	P	Missense	0.000562588	NanoLuc	F2	78	78	No	78.F2	NL.F2.CxC
P1_S12	175	C	C_175	3	GAC	D	3	GAT	D	Silent	0.000843882	NanoLuc	F2	78	78	No	78.F2	NL.F2.CxC
P1_S12	307	A	A_307	2	GAA	E	3	GAT	D	Missense	0.000562588	NanoLuc	F2	78	78	No	78.F2	NL.F2.CxC
P1_S12	374	C	C_374	7	CCT	P	1	TCT	S	Missense	0.001969058	NanoLuc	F2	78	78	No	78.F2	NL.F2.CxC
P1_S12	168	T	T_168	3	CTG	M	2	CAG	Q	Missense	0.000843882	NanoLuc	F2	78	78	No	78.F2	NL.F2.CxC
P1_S12	376	C	C_376	1	TCC	S	3	TCT	S	Silent	0.000281294	NanoLuc	F2	78	78	No	78.F2	NL.F2.CxC
P1_S12	198	G	G_198	3	CGG	R	2	CCG	P	Missense	0.000843882	NanoLuc	F2	78	78	No	78.F2	NL.F2.CxC
P1_S12	323	G	G_323	1	GTA	V	1	TTA	L	Missense	0.000281294	NanoLuc	F2	78	78	No	78.F2	NL.F2.CxC
P1_S12	188	G	G_188	1	GTT	V	1	ATT	I	Missense	0.000281294	NanoLuc	F2	78	78	No	78.F2	NL.F2.CxC
P1_S12	404	C	C_404	1	CTT	L	1	ATT	I	Missense	0.000281294	NanoLuc	F2	78	78	No	78.F2	NL.F2.CxC
P1_S12	337	G	G_337	1	ATG	M	3	ATT	I	Missense	0.000281294	NanoLuc	F2	78	78	No	78.F2	NL.F2.CxC
P1_S12	144	T	T_144	8	GTT	V	2	GAT	D	Missense	0.002250352	NanoLuc	F2	78	78	No	78.F2	NL.F2.CxC
P1_S12	150	G	G_150	5	AGT	S	2	AAT	N	Missense	0.00140647	NanoLuc	F2	78	78	No	78.F2	NL.F2.CxC
P1_S12	359	G	G_359	2	GGT	G	1	AGT	S	Missense	0.000562588	NanoLuc	F2	78	78	No	78.F2	NL.F2.CxC
P1_S12	261	T	T_261	2	ATA	I	2	ACA	T	Missense	0.000562588	NanoLuc	F2	78	78	No	78.F2	NL.F2.CxC
P1_S12	222	T	T_222	5	TTG	M	2	TGG	W	Missense	0.00140647	NanoLuc	F2	78	78	No	78.F2	NL.F2.CxC
P1_S12	320	C	C_320	1	CAG	Q	1	GAG	E	Missense	0.000281294	NanoLuc	F2	78	78	No	78.F2	NL.F2.CxC
P1_S12	336	A	A_336	1	AAT	N	2	ATT	I	Missense	0.000281294	NanoLuc	F2	78	78	No	78.F2	NL.F2.CxC
P1_S12	155	C	C_155	1	CTT	L	1	GTT	V	Missense	0.000281294	NanoLuc	F2	78	78	No	78.F2	NL.F2.CxC
P1_S12	246	C	C_246	1	GCT	A	2	GAT	D	Missense	0.000281294	NanoLuc	F2	78	78	No	78.F2	NL.F2.CxC
P1_S12	208	T	T_208	3	GTT	V	3	GTA	V	Silent	0.000843882	NanoLuc	F2	78	78	No	78.F2	NL.F2.CxC
P1_S12	270	A	A_270	5	TAG	*	2	TGG	W	Nonsense	0.00140647	NanoLuc	F2	78	78	No	78.F2	NL.F2.CxC
P1_S12	379	A	A_379	2	GAA	E	3	GAT	D	Missense	0.000562588	NanoLuc	F2	78	78	No	78.F2	NL.F2.CxC
P1_S12	228	A	A_228	8	AAT	N	2	AGT	S	Missense	0.002250352	NanoLuc	F2	78	78	No	78.F2	NL.F2.CxC
P1_S12	218	T	T_218	3	TGA	*	1	AGA	R	Nonsense	0.000843882	NanoLuc	F2	78	78	No	78.F2	NL.F2.CxC
P1_S12	147	A	A_147	3	AAT	N	2	AGT	S	Missense	0.000843882	NanoLuc	F2	78	78	No	78.F2	NL.F2.CxC
P1_S12	243	G	G_243	2	GGT	G	2	GAT	D	Missense	0.000562588	NanoLuc	F2	78	78	No	78.F2	NL.F2.CxC
P1_S12	170	G	G_170	11	GGA	G	1	CGA	R	Missense	0.003094233	NanoLuc	F2	78	78	No	78.F2	NL.F2.CxC
P1_S12	234	T	T_234	2	GTT	V	2	GAT	D	Missense	0.000562588	NanoLuc	F2	78	78	No	78.F2	NL.F2.CxC
P1_S12	238	G	G_238	1	GTG	V	3	GTA	V	Silent	0.000281294	NanoLuc	F2	78	78	No	78.F2	NL.F2.CxC
P1_S12	388	G	G_388	1	TGG	W	3	TGT	C	Missense	0.000281294	NanoLuc	F2	78	78	No	78.F2	NL.F2.CxC
P1_S12	260	T	T_260	2	TCA	S	1	ACA	T	Missense	0.000562588	NanoLuc	F2	78	78	No	78.F2	NL.F2.CxC
P1_S12	347	A	A_347	4	ACT	T	1	GCT	A	Missense	0.001125176	NanoLuc	F2	78	78	No	78.F2	NL.F2.CxC
P1_S12	177	A	A_177	6	CAT	H	2	CCT	P	Missense	0.001687764	NanoLuc	F2	78	78	No	78.F2	NL.F2.CxC
P1_S12	387	A	A_387	5	TAT	Y	2	TGT	C	Missense	0.00140647	NanoLuc	F2	78	78	No	78.F2	NL.F2.CxC
P1_S12	166	G	G_166	11	ACG	T	3	ACT	T	Silent	0.003094233	NanoLuc	F2	78	78	No	78.F2	NL.F2.CxC
P1_S12	230	G	G_230	1	GAT	D	1	AAT	N	Missense	0.000281294	NanoLuc	F2	78	78	No	78.F2	NL.F2.CxC
P1_S12	183	G	G_183	3	AGA	R	2	ACA	T	Missense	0.000843882	NanoLuc	F2	78	78	No	78.F2	NL.F2.CxC
P1_S12	408	T	T_408	2	CTA	L	2	CCA	P	Missense	0.000562588	NanoLuc	F2	78	78	No	78.F2	NL.F2.CxC
P1_S12	207	C	C_207	2	GCA	A	2	GTA	V	Missense	0.000562588	NanoLuc	F2	78	78	No	78.F2	NL.F2.CxC
P1_S12	168	C	C_168	7	CCG	P	2	CAG	Q	Missense	0.001969058	NanoLuc	F2	78	78	No	78.F2	NL.F2.CxC
P1_S12	199	A	A_199	7	CCA	P	3	CCG	P	Silent	0.001969058	NanoLuc	F2	78	78	No	78.F2	NL.F2.CxC
P1_S12	333	C	C_333	3	TCA	S	2	TTA	L	Missense	0.000843882	NanoLuc	F2	78	78	No	78.F2	NL.F2.CxC
P1_S12	228	C	C_228	2	ACT	T	2	AGT	S	Missense	0.000562588	NanoLuc	F2	78	78	No	78.F2	NL.F2.CxC
P1_S12	319	T	T_319	1	AAT	N	3	AAG	K	Missense	0.000281294	NanoLuc	F2	78	78	No	78.F2	NL.F2.CxC
P1_S12	338	C	C_338	6	CTG	M	1	TTG	M	Silent	0.001687764	NanoLuc	F2	78	78	No	78.F2	NL.F2.CxC
P1_S12	153	A	A_153	2	GAT	D	2	GTT	V	Missense	0.000562588	NanoLuc	F2	78	78	No	78.F2	NL.F2.CxC
P1_S12	237	C	C_237	2	GCA	A	2	GTA	V	Missense	0.000562588	NanoLuc	F2	78	78	No	78.F2	NL.F2.CxC
P1_S12	375	A	A_375	4	TAT	Y	2	TCT	S	Missense	0.001125176	NanoLuc	F2	78	78	No	78.F2	NL.F2.CxC
P1_S12	281	C	C_281	1	CCT	P	1	GCT	A	Missense	0.000281294	NanoLuc	F2	78	78	No	78.F2	NL.F2.CxC
P1_S12	311	C	C_311	1	CTT	L	1	TTT	F	Missense	0.000281294	NanoLuc	F2	78	78	No	78.F2	NL.F2.CxC
P1_S12	313	C	C_313	3	TTC	F	3	TTT	F	Silent	0.000843882	NanoLuc	F2	78	78	No	78.F2	NL.F2.CxC
P1_S12	209	T	T_209	1	TAA	*	1	AAA	K	Nonsense	0.000281294	NanoLuc	F2	78	78	No	78.F2	NL.F2.CxC
P1_S12	383	G	G_383	1	GTA	V	1	ATA	I	Missense	0.000281294	NanoLuc	F2	78	78	No	78.F2	NL.F2.CxC
P1_S12	282	G	G_282	2	GGT	G	2	GCT	A	Missense	0.000562588	NanoLuc	F2	78	78	No	78.F2	NL.F2.CxC
P1_S12	368	T	T_368	1	TCT	S	1	GCT	A	Missense	0.000281294	NanoLuc	F2	78	78	No	78.F2	NL.F2.CxC
P1_S12	192	A	A_192	8	CAA	Q	2	CCA	P	Missense	0.002250352	NanoLuc	F2	78	78	No	78.F2	NL.F2.CxC
P1_S12	249	T	T_249	1	TTC	F	2	TAC	Y	Missense	0.000281294	NanoLuc	F2	78	78	No	78.F2	NL.F2.CxC
P1_S12	350	C	C_350	3	CTG	M	1	TTG	M	Silent	0.000843882	NanoLuc	F2	78	78	No	78.F2	NL.F2.CxC
P1_S12	409	G	G_409	1	CCG	P	3	CCA	P	Silent	0.000281294	NanoLuc	F2	78	78	No	78.F2	NL.F2.CxC
P1_S12	225	A	A_225	4	AAT	N	2	ACT	T	Missense	0.001125176	NanoLuc	F2	78	78	No	78.F2	NL.F2.CxC
P1_S12	219	A	A_219	5	AAA	K	2	AGA	R	Missense	0.00140647	NanoLuc	F2	78	78	No	78.F2	NL.F2.CxC
P1_S12	187	C	C_187	3	TCC	S	3	TCT	S	Silent	0.000843882	NanoLuc	F2	78	78	No	78.F2	NL.F2.CxC
P1_S12	273	T	T_273	3	TTT	F	2	TAT	Y	Missense	0.000843882	NanoLuc	F2	78	78	No	78.F2	NL.F2.CxC
P1_S12	221	G	G_221	3	GGG	G	1	TGG	W	Missense	0.000843882	NanoLuc	F2	78	78	No	78.F2	NL.F2.CxC
P1_S12	399	G	G_399	3	AGT	S	2	AAT	N	Missense	0.000843882	NanoLuc	F2	78	78	No	78.F2	NL.F2.CxC
P1_S12	303	G	G_303	1	GGT	G	2	GAT	D	Missense	0.000281294	NanoLuc	F2	78	78	No	78.F2	NL.F2.CxC
P1_S12	285	T	T_285	3	GTA	V	2	GAA	E	Missense	0.000843882	NanoLuc	F2	78	78	No	78.F2	NL.F2.CxC
P1_S12	380	C	C_380	2	CCT	P	1	GCT	A	Missense	0.000562588	NanoLuc	F2	78	78	No	78.F2	NL.F2.CxC
P1_S12	217	G	G_217	4	AGG	R	3	AGT	S	Missense	0.001125176	NanoLuc	F2	78	78	No	78.F2	NL.F2.CxC
P1_S12	256	C	C_256	3	ACC	T	3	ACA	T	Silent	0.000843882	NanoLuc	F2	78	78	No	78.F2	NL.F2.CxC
P1_S12	345	A	A_345	3	CAA	Q	2	CGA	R	Missense	0.000843882	NanoLuc	F2	78	78	No	78.F2	NL.F2.CxC
P1_S12	301	A	A_301	2	AAA	K	3	AAG	K	Silent	0.000562588	NanoLuc	F2	78	78	No	78.F2	NL.F2.CxC
P1_S12	294	A	A_294	2	TAG	*	2	TGG	W	Nonsense	0.000562588	NanoLuc	F2	78	78	No	78.F2	NL.F2.CxC
P1_S12	393	G	G_393	2	GGG	G	2	GTG	V	Missense	0.000562588	NanoLuc	F2	78	78	No	78.F2	NL.F2.CxC
P1_S12	153	G	G_153	11	GGT	G	2	GTT	V	Missense	0.003094233	NanoLuc	F2	78	78	No	78.F2	NL.F2.CxC
P1_S12	292	C	C_292	4	GTC	V	3	GTT	V	Silent	0.001125176	NanoLuc	F2	78	78	No	78.F2	NL.F2.CxC
P1_S12	179	C	C_179	1	CGT	R	1	AGT	S	Missense	0.000281294	NanoLuc	F2	78	78	No	78.F2	NL.F2.CxC
P1_S12	318	T	T_318	3	ATG	M	2	AAG	K	Missense	0.000843882	NanoLuc	F2	78	78	No	78.F2	NL.F2.CxC
P1_S12	225	G	G_225	1	AGT	S	2	ACT	T	Missense	0.000281294	NanoLuc	F2	78	78	No	78.F2	NL.F2.CxC
P1_S12	231	G	G_231	3	AGT	S	2	AAT	N	Missense	0.000843882	NanoLuc	F2	78	78	No	78.F2	NL.F2.CxC
P1_S12	208	G	G_208	1	GTG	V	3	GTA	V	Silent	0.000281294	NanoLuc	F2	78	78	No	78.F2	NL.F2.CxC
P1_S12	279	G	G_279	1	AGT	S	2	ATT	I	Missense	0.000281294	NanoLuc	F2	78	78	No	78.F2	NL.F2.CxC
P1_S12	399	T	T_399	3	ATT	I	2	AAT	N	Missense	0.000843882	NanoLuc	F2	78	78	No	78.F2	NL.F2.CxC
P1_S12	353	C	C_353	2	CTA	L	1	TTA	L	Silent	0.000562588	NanoLuc	F2	78	78	No	78.F2	NL.F2.CxC
P1_S12	355	G	G_355	2	TTG	M	3	TTA	L	Missense	0.000562588	NanoLuc	F2	78	78	No	78.F2	NL.F2.CxC
P1_S12	243	C	C_243	3	GCT	A	2	GAT	D	Missense	0.000843882	NanoLuc	F2	78	78	No	78.F2	NL.F2.CxC
P1_S12	280	G	G_280	2	ATG	M	3	ATT	I	Missense	0.000562588	NanoLuc	F2	78	78	No	78.F2	NL.F2.CxC
P1_S12	323	A	A_323	1	ATA	I	1	TTA	L	Missense	0.000281294	NanoLuc	F2	78	78	No	78.F2	NL.F2.CxC
P1_S12	236	T	T_236	6	TTA	L	1	GTA	V	Missense	0.001687764	NanoLuc	F2	78	78	No	78.F2	NL.F2.CxC
P1_S12	298	T	T_298	4	TCT	S	3	TCG	S	Silent	0.001125176	NanoLuc	F2	78	78	No	78.F2	NL.F2.CxC
P1_S12	377	C	C_377	1	CAT	H	1	GAT	D	Missense	0.000281294	NanoLuc	F2	78	78	No	78.F2	NL.F2.CxC
P1_S12	340	C	C_340	1	TTC	F	3	TTG	M	Missense	0.000281294	NanoLuc	F2	78	78	No	78.F2	NL.F2.CxC
P1_S12	340	A	A_340	4	TTA	L	3	TTG	M	Missense	0.001125176	NanoLuc	F2	78	78	No	78.F2	NL.F2.CxC
P1_S12	184	C	C_184	7	ACC	T	3	ACA	T	Silent	0.001969058	NanoLuc	F2	78	78	No	78.F2	NL.F2.CxC
P1_S12	348	T	T_348	1	GTT	V	2	GCT	A	Missense	0.000281294	NanoLuc	F2	78	78	No	78.F2	NL.F2.CxC
P1_S12	186	A	A_186	8	TAT	Y	2	TCT	S	Missense	0.002250352	NanoLuc	F2	78	78	No	78.F2	NL.F2.CxC
P1_S12	287	G	G_287	1	GTT	V	1	TTT	F	Missense	0.000281294	NanoLuc	F2	78	78	No	78.F2	NL.F2.CxC
P1_S12	166	A	A_166	3	ACA	T	3	ACT	T	Silent	0.000843882	NanoLuc	F2	78	78	No	78.F2	NL.F2.CxC
P1_S12	268	T	T_268	5	CGT	R	3	CGA	R	Silent	0.00140647	NanoLuc	F2	78	78	No	78.F2	NL.F2.CxC
P1_S12	159	A	A_159	18	TAA	*	2	TTA	L	Nonsense	0.005063291	NanoLuc	F2	78	78	No	78.F2	NL.F2.CxC
P1_S12	150	C	C_150	4	ACT	T	2	AAT	N	Missense	0.001125176	NanoLuc	F2	78	78	No	78.F2	NL.F2.CxC
P1_S12	206	T	T_206	8	TTA	L	1	GTA	V	Missense	0.002250352	NanoLuc	F2	78	78	No	78.F2	NL.F2.CxC
P1_S12	224	T	T_224	3	TCT	S	1	ACT	T	Missense	0.000843882	NanoLuc	F2	78	78	No	78.F2	NL.F2.CxC
P1_S12	293	C	C_293	1	CGG	R	1	TGG	W	Missense	0.000281294	NanoLuc	F2	78	78	No	78.F2	NL.F2.CxC
P1_S12	171	A	A_171	8	CAA	Q	2	CGA	R	Missense	0.002250352	NanoLuc	F2	78	78	No	78.F2	NL.F2.CxC
P1_S12	165	G	G_165	6	AGT	S	2	ACT	T	Missense	0.001687764	NanoLuc	F2	78	78	No	78.F2	NL.F2.CxC
P1_S12	358	G	G_358	1	TCG	S	3	TCT	S	Silent	0.000281294	NanoLuc	F2	78	78	No	78.F2	NL.F2.CxC
P1_S12	182	T	T_182	2	TCA	S	1	ACA	T	Missense	0.000562588	NanoLuc	F2	78	78	No	78.F2	NL.F2.CxC
P1_S12	198	A	A_198	8	CAG	Q	2	CCG	P	Missense	0.002250352	NanoLuc	F2	78	78	No	78.F2	NL.F2.CxC
P1_S12	183	A	A_183	17	AAA	K	2	ACA	T	Missense	0.004781997	NanoLuc	F2	78	78	No	78.F2	NL.F2.CxC
P1_S12	381	T	T_381	5	GTT	V	2	GCT	A	Missense	0.00140647	NanoLuc	F2	78	78	No	78.F2	NL.F2.CxC
P1_S12	227	G	G_227	1	GGT	G	1	AGT	S	Missense	0.000281294	NanoLuc	F2	78	78	No	78.F2	NL.F2.CxC
P1_S12	173	T	T_173	7	TAT	Y	1	GAT	D	Missense	0.001969058	NanoLuc	F2	78	78	No	78.F2	NL.F2.CxC
P1_S12	406	C	C_406	6	ATC	I	3	ATT	I	Silent	0.001687764	NanoLuc	F2	78	78	No	78.F2	NL.F2.CxC
P1_S12	250	A	A_250	2	TAA	*	3	TAC	Y	Nonsense	0.000562588	NanoLuc	F2	78	78	No	78.F2	NL.F2.CxC
P1_S12	261	A	A_261	3	AAA	K	2	ACA	T	Missense	0.000843882	NanoLuc	F2	78	78	No	78.F2	NL.F2.CxC
P1_S12	185	A	A_185	6	ACT	T	1	TCT	S	Missense	0.001687764	NanoLuc	F2	78	78	No	78.F2	NL.F2.CxC
P1_S12	217	C	C_217	4	AGC	S	3	AGT	S	Silent	0.001125176	NanoLuc	F2	78	78	No	78.F2	NL.F2.CxC
P1_S12	213	A	A_213	3	TAG	*	2	TGG	W	Nonsense	0.000843882	NanoLuc	F2	78	78	No	78.F2	NL.F2.CxC
P1_S12	181	G	G_181	23	AGG	R	3	AGT	S	Missense	0.006469761	NanoLuc	F2	78	78	No	78.F2	NL.F2.CxC
P1_S12	180	A	A_180	14	AAT	N	2	AGT	S	Missense	0.003938115	NanoLuc	F2	78	78	No	78.F2	NL.F2.CxC
P1_S12	303	T	T_303	4	GTT	V	2	GAT	D	Missense	0.001125176	NanoLuc	F2	78	78	No	78.F2	NL.F2.CxC
P1_S12	237	A	A_237	1	GAA	E	2	GTA	V	Missense	0.000281294	NanoLuc	F2	78	78	No	78.F2	NL.F2.CxC
P1_S12	338	A	A_338	1	ATG	M	1	TTG	M	Silent	0.000281294	NanoLuc	F2	78	78	No	78.F2	NL.F2.CxC
P1_S12	275	T	T_275	1	TAG	*	1	CAG	Q	Nonsense	0.000281294	NanoLuc	F2	78	78	No	78.F2	NL.F2.CxC
P1_S12	157	G	G_157	11	GTG	V	3	GTT	V	Silent	0.003094233	NanoLuc	F2	78	78	No	78.F2	NL.F2.CxC
P1_S12	402	G	G_402	1	AGT	S	2	ACT	T	Missense	0.000281294	NanoLuc	F2	78	78	No	78.F2	NL.F2.CxC
P1_S12	290	A	A_290	4	ATT	I	1	GTT	V	Missense	0.001125176	NanoLuc	F2	78	78	No	78.F2	NL.F2.CxC
P1_S12	377	T	T_377	4	TAT	Y	1	GAT	D	Missense	0.001125176	NanoLuc	F2	78	78	No	78.F2	NL.F2.CxC
P1_S12	148	A	A_148	6	AGA	R	3	AGT	S	Missense	0.001687764	NanoLuc	F2	78	78	No	78.F2	NL.F2.CxC
P1_S12	164	G	G_164	11	GCT	A	1	ACT	T	Missense	0.003094233	NanoLuc	F2	78	78	No	78.F2	NL.F2.CxC
P1_S12	340	T	T_340	2	TTT	F	3	TTG	M	Missense	0.000562588	NanoLuc	F2	78	78	No	78.F2	NL.F2.CxC
P1_S12	159	G	G_159	16	TGA	*	2	TTA	L	Nonsense	0.004500703	NanoLuc	F2	78	78	No	78.F2	NL.F2.CxC
P1_S12	400	C	C_400	2	AAC	N	3	AAT	N	Silent	0.000562588	NanoLuc	F2	78	78	No	78.F2	NL.F2.CxC
P1_S12	169	C	C_169	4	CAC	H	3	CAG	Q	Missense	0.001125176	NanoLuc	F2	78	78	No	78.F2	NL.F2.CxC
P1_S12	149	T	T_149	4	TAT	Y	1	AAT	N	Missense	0.001125176	NanoLuc	F2	78	78	No	78.F2	NL.F2.CxC
P1_S12	205	T	T_205	5	AGT	S	3	AGC	S	Silent	0.00140647	NanoLuc	F2	78	78	No	78.F2	NL.F2.CxC
P1_S12	387	T	T_387	1	TTT	F	2	TGT	C	Missense	0.000281294	NanoLuc	F2	78	78	No	78.F2	NL.F2.CxC
P1_S12	151	G	G_151	54	AAG	K	3	AAT	N	Missense	0.015189873	NanoLuc	F2	78	78	No	78.F2	NL.F2.CxC
P1_S12	186	G	G_186	2	TGT	C	2	TCT	S	Missense	0.000562588	NanoLuc	F2	78	78	No	78.F2	NL.F2.CxC
P1_S12	326	T	T_326	1	TCA	S	1	GCA	A	Missense	0.000281294	NanoLuc	F2	78	78	No	78.F2	NL.F2.CxC
P1_S12	332	A	A_332	1	ATA	I	1	TTA	L	Missense	0.000281294	NanoLuc	F2	78	78	No	78.F2	NL.F2.CxC
P1_S12	310	C	C_310	1	CCC	P	3	CCA	P	Silent	0.000281294	NanoLuc	F2	78	78	No	78.F2	NL.F2.CxC
P1_S12	353	G	G_353	1	GTA	V	1	TTA	L	Missense	0.000281294	NanoLuc	F2	78	78	No	78.F2	NL.F2.CxC
P1_S12	145	A	A_145	9	GAA	E	3	GAT	D	Missense	0.002531646	NanoLuc	F2	78	78	No	78.F2	NL.F2.CxC
P1_S12	167	G	G_167	4	GAG	E	1	CAG	Q	Missense	0.001125176	NanoLuc	F2	78	78	No	78.F2	NL.F2.CxC
P1_S12	232	C	C_232	2	AAC	N	3	AAT	N	Silent	0.000562588	NanoLuc	F2	78	78	No	78.F2	NL.F2.CxC
P1_S12	274	C	C_274	1	TAC	Y	3	TAT	Y	Silent	0.000281294	NanoLuc	F2	78	78	No	78.F2	NL.F2.CxC
P1_S12	172	C	C_172	7	CGC	R	3	CGA	R	Silent	0.001969058	NanoLuc	F2	78	78	No	78.F2	NL.F2.CxC
P1_S12	217	A	A_217	3	AGA	R	3	AGT	S	Missense	0.000843882	NanoLuc	F2	78	78	No	78.F2	NL.F2.CxC
P1_S12	299	C	C_299	2	CAG	Q	1	AAG	K	Missense	0.000562588	NanoLuc	F2	78	78	No	78.F2	NL.F2.CxC
P1_S12	171	T	T_171	8	CTA	L	2	CGA	R	Missense	0.002250352	NanoLuc	F2	78	78	No	78.F2	NL.F2.CxC
P1_S12	144	C	C_144	2	GCT	A	2	GAT	D	Missense	0.000562588	NanoLuc	F2	78	78	No	78.F2	NL.F2.CxC
P1_S12	344	A	A_344	1	AGA	R	1	CGA	R	Silent	0.000281294	NanoLuc	F2	78	78	No	78.F2	NL.F2.CxC
P1_S12	146	G	G_146	5	GGT	G	1	AGT	S	Missense	0.00140647	NanoLuc	F2	78	78	No	78.F2	NL.F2.CxC
P1_S12	244	A	A_244	2	GAA	E	3	GAT	D	Missense	0.000562588	NanoLuc	F2	78	78	No	78.F2	NL.F2.CxC
P1_S12	151	A	A_151	4	AAA	K	3	AAT	N	Missense	0.001125176	NanoLuc	F2	78	78	No	78.F2	NL.F2.CxC
P1_S12	188	C	C_188	1	CTT	L	1	ATT	I	Missense	0.000281294	NanoLuc	F2	78	78	No	78.F2	NL.F2.CxC
P1_S12	299	G	G_299	2	GAG	E	1	AAG	K	Missense	0.000562588	NanoLuc	F2	78	78	No	78.F2	NL.F2.CxC
P1_S12	373	C	C_373	3	AAC	N	3	AAT	N	Silent	0.000843882	NanoLuc	F2	78	78	No	78.F2	NL.F2.CxC
P1_S12	195	G	G_195	22	GGG	G	2	GCG	A	Missense	0.006188467	NanoLuc	F2	78	78	No	78.F2	NL.F2.CxC
P1_S12	180	T	T_180	12	ATT	I	2	AGT	S	Missense	0.003375527	NanoLuc	F2	78	78	No	78.F2	NL.F2.CxC
P1_S12	305	T	T_305	1	TAT	Y	1	GAT	D	Missense	0.000281294	NanoLuc	F2	78	78	No	78.F2	NL.F2.CxC
P1_S12	274	G	G_274	1	TAG	*	3	TAT	Y	Nonsense	0.000281294	NanoLuc	F2	78	78	No	78.F2	NL.F2.CxC
P1_S12	235	G	G_235	3	GAG	E	3	GAT	D	Missense	0.000843882	NanoLuc	F2	78	78	No	78.F2	NL.F2.CxC
P1_S12	242	T	T_242	4	TAT	Y	1	GAT	D	Missense	0.001125176	NanoLuc	F2	78	78	No	78.F2	NL.F2.CxC
P1_S12	212	A	A_212	2	AGG	R	1	TGG	W	Missense	0.000562588	NanoLuc	F2	78	78	No	78.F2	NL.F2.CxC
P1_S12	337	A	A_337	2	ATA	I	3	ATT	I	Silent	0.000562588	NanoLuc	F2	78	78	No	78.F2	NL.F2.CxC
P1_S12	344	T	T_344	1	TGA	*	1	CGA	R	Nonsense	0.000281294	NanoLuc	F2	78	78	No	78.F2	NL.F2.CxC
P1_S12	369	T	T_369	1	GTT	V	2	GCT	A	Missense	0.000281294	NanoLuc	F2	78	78	No	78.F2	NL.F2.CxC
P1_S12	242	A	A_242	2	AAT	N	1	GAT	D	Missense	0.000562588	NanoLuc	F2	78	78	No	78.F2	NL.F2.CxC
P1_S12	236	C	C_236	3	CTA	L	1	GTA	V	Missense	0.000843882	NanoLuc	F2	78	78	No	78.F2	NL.F2.CxC
P1_S12	289	C	C_289	2	TTC	F	3	TTT	F	Silent	0.000562588	NanoLuc	F2	78	78	No	78.F2	NL.F2.CxC
P1_S12	194	A	A_194	2	ACG	T	1	GCG	A	Missense	0.000562588	NanoLuc	F2	78	78	No	78.F2	NL.F2.CxC
P1_S12	214	T	T_214	6	TGT	C	3	TGG	W	Missense	0.001687764	NanoLuc	F2	78	78	No	78.F2	NL.F2.CxC
P1_S12	279	C	C_279	1	ACT	T	2	ATT	I	Missense	0.000281294	NanoLuc	F2	78	78	No	78.F2	NL.F2.CxC
P1_S12	231	C	C_231	3	ACT	T	2	AAT	N	Missense	0.000843882	NanoLuc	F2	78	78	No	78.F2	NL.F2.CxC
P1_S12	277	A	A_277	3	CAA	Q	3	CAG	Q	Silent	0.000843882	NanoLuc	F2	78	78	No	78.F2	NL.F2.CxC
P1_S12	206	A	A_206	8	ATA	I	1	GTA	V	Missense	0.002250352	NanoLuc	F2	78	78	No	78.F2	NL.F2.CxC
P1_S12	385	G	G_385	5	ATG	M	3	ATA	I	Missense	0.00140647	NanoLuc	F2	78	78	No	78.F2	NL.F2.CxC
P1_S12	260	C	C_260	1	CCA	P	1	ACA	T	Missense	0.000281294	NanoLuc	F2	78	78	No	78.F2	NL.F2.CxC
P1_S12	156	A	A_156	5	GAT	D	2	GTT	V	Missense	0.00140647	NanoLuc	F2	78	78	No	78.F2	NL.F2.CxC
P1_S12	152	T	T_152	32	TTT	F	1	GTT	V	Missense	0.009001406	NanoLuc	F2	78	78	No	78.F2	NL.F2.CxC
P1_S12	405	G	G_405	1	AGT	S	2	ATT	I	Missense	0.000281294	NanoLuc	F2	78	78	No	78.F2	NL.F2.CxC
P1_S12	224	G	G_224	1	GCT	A	1	ACT	T	Missense	0.000281294	NanoLuc	F2	78	78	No	78.F2	NL.F2.CxC
P1_S12	361	A	A_361	1	AGA	R	3	AGT	S	Missense	0.000281294	NanoLuc	F2	78	78	No	78.F2	NL.F2.CxC
P1_S12	256	G	G_256	1	ACG	T	3	ACA	T	Silent	0.000281294	NanoLuc	F2	78	78	No	78.F2	NL.F2.CxC
P1_S12	252	G	G_252	2	GGC	G	2	GCC	A	Missense	0.000562588	NanoLuc	F2	78	78	No	78.F2	NL.F2.CxC
P1_S12	321	C	C_321	1	GCG	A	2	GAG	E	Missense	0.000281294	NanoLuc	F2	78	78	No	78.F2	NL.F2.CxC
P1_S12	169	A	A_169	9	CAA	Q	3	CAG	Q	Silent	0.002531646	NanoLuc	F2	78	78	No	78.F2	NL.F2.CxC
P1_S12	302	A	A_302	3	AAT	N	1	GAT	D	Missense	0.000843882	NanoLuc	F2	78	78	No	78.F2	NL.F2.CxC
P1_S12	257	T	T_257	7	TTC	F	1	ATC	I	Missense	0.001969058	NanoLuc	F2	78	78	No	78.F2	NL.F2.CxC
P1_S12	244	C	C_244	1	GAC	D	3	GAT	D	Silent	0.000281294	NanoLuc	F2	78	78	No	78.F2	NL.F2.CxC
P1_S12	240	C	C_240	1	GCA	A	2	GTA	V	Missense	0.000281294	NanoLuc	F2	78	78	No	78.F2	NL.F2.CxC
P1_S12	250	T	T_250	6	TAT	Y	3	TAC	Y	Silent	0.001687764	NanoLuc	F2	78	78	No	78.F2	NL.F2.CxC
P1_S12	214	C	C_214	1	TGC	C	3	TGG	W	Missense	0.000281294	NanoLuc	F2	78	78	No	78.F2	NL.F2.CxC
P1_S12	179	T	T_179	2	TGT	C	1	AGT	S	Missense	0.000562588	NanoLuc	F2	78	78	No	78.F2	NL.F2.CxC
P1_S12	300	C	C_300	2	ACG	T	2	AAG	K	Missense	0.000562588	NanoLuc	F2	78	78	No	78.F2	NL.F2.CxC
P1_S12	277	T	T_277	3	CAT	H	3	CAG	Q	Missense	0.000843882	NanoLuc	F2	78	78	No	78.F2	NL.F2.CxC
P1_S12	347	T	T_347	1	TCT	S	1	GCT	A	Missense	0.000281294	NanoLuc	F2	78	78	No	78.F2	NL.F2.CxC
P1_S12	238	T	T_238	1	GTT	V	3	GTA	V	Silent	0.000281294	NanoLuc	F2	78	78	No	78.F2	NL.F2.CxC
P1_S12	317	C	C_317	1	CAG	Q	1	AAG	K	Missense	0.000281294	NanoLuc	F2	78	78	No	78.F2	NL.F2.CxC
P1_S12	278	G	G_278	2	GTT	V	1	ATT	I	Missense	0.000562588	NanoLuc	F2	78	78	No	78.F2	NL.F2.CxC
P1_S12	335	G	G_335	1	GTT	V	1	ATT	I	Missense	0.000281294	NanoLuc	F2	78	78	No	78.F2	NL.F2.CxC
P1_S12	202	A	A_202	6	GTA	V	3	GTG	V	Silent	0.001687764	NanoLuc	F2	78	78	No	78.F2	NL.F2.CxC
P1_S12	176	G	G_176	3	GCT	A	1	CCT	P	Missense	0.000843882	NanoLuc	F2	78	78	No	78.F2	NL.F2.CxC
P1_S12	314	C	C_314	1	CAT	H	1	GAT	D	Missense	0.000281294	NanoLuc	F2	78	78	No	78.F2	NL.F2.CxC
[truncated: 13,586 more rows]
