# Supplementary material for: Generational mutation patterns in a honey bee Deformed wing virus via infectious clones
Source: PLoS One. 2025 Nov 19;20(11):e0337191. doi: 10.1371/journal.pone.0337191 (PMC12629483; doi:10.1371/journal.pone.0337191)
Supplement: S2 File — (R) [file pone.0337191.s009.R]

library(Biostrings)

rm(list = ls())      

fasta_file <- readDNAStringSet("P1DWVSequence.fa")
dna_sequence <- as.character(fasta_file[[1]])

orf_start <- 89
orf_end <- 430

orf <- subseq(DNAString(dna_sequence), start=orf_start, end=orf_end)
orf_string <- as.character(orf)

results <- data.frame(DNA_Ref_Pos = integer(), Codon_Pos = integer(), Codon = character(), AA = character())

for (i in seq(from = 1, to = nchar(orf_string) - 2, by = 3)) {
  for (j in 0:2) {
    pos_in_orf <- orf_start + i + j - 1
    codon_position <- j + 1
    codon <- substr(orf_string, start = i, stop = i + 2)
    aa <- translate(DNAString(codon))
    results <- rbind(results, data.frame(DNA_Ref_Pos = pos_in_orf, Codon_Pos = codon_position, Codon = codon, AA = as.character(aa)))
  }
}

write.csv(results, "ORFTrans.csv",row.names = F)


rm(list = ls())      
df <- read.csv("VariantPos.csv",header = T)

#str(df) 
#'data.frame':	21294 obs. of  5 variables:
#$ SampleID: chr  "P1_S1" "P1_S1" "P1_S1" "P1_S1" ...
#$ snp     : chr  "C_141" "G_141" "T_141" "A_142" ...
#$ count   : int  1 0 0 0 0 0 0 0 0 1 ...
#$ var     : chr  "C" "G" "T" "A" ...
#$ pos     : int  141 141 141 142 142 142 143 143 143 144 ...

results <- read.csv("ORFTrans.csv") #data frame from previous code
variants <- unique(df[df$count>0,c("pos","var")]) #data frame of positions and variants
rm(df)

translate_codon <- function(codon) {
  aa <- translate(DNAString(codon))
  return(as.character(aa))
}

variants$new_codon <- ""
variants$new_aa <- ""

for (i in 1:nrow(variants)) {
  variant_pos <- variants$pos[i]
  codon_info <- results[results$DNA_Ref_Pos == variant_pos, ]
  
  if (nrow(codon_info) == 1) {
    original_codon <- codon_info$Codon
    pos_in_codon <- codon_info$Codon_Pos
    
    new_codon <- substr(original_codon, 1, 3)
    substr(new_codon, pos_in_codon, pos_in_codon) <- variants$var[i]
    
    new_aa <- translate_codon(new_codon)
    
    variants$new_codon[i] <- new_codon
    variants$new_aa[i] <- new_aa
  } else {
    variants$new_codon[i] <- NA
    variants$new_aa[i] <- NA
  }
}

names(results)[1] <- "pos"

fin <- merge(variants, results, by="pos")
fin$mutant <- ifelse(fin$new_aa==fin$AA,"Silent",
                     ifelse(fin$new_aa=="*","Nonsense","Missense"))

write.csv(fin, "MutationTypes.csv", row.names = F)
