# Supplementary material for: Generational mutation patterns in a honey bee Deformed wing virus via infectious clones
Source: PLoS One. 2025 Nov 19;20(11):e0337191. doi: 10.1371/journal.pone.0337191 (PMC12629483; doi:10.1371/journal.pone.0337191)
Supplement: S3 File — (FASTA) [file pone.0337191.s010.fasta]

>NanoLuc_Apis_mellifera
CCTGCTGTTCCGAGTAACCATCAACGGAGTGACCGGCTGGCGGCTGTGCGAACGCATTCT
GGCGGGATCCGTGCAGGCAAAACCAGAGATGGATAACCCTAATCCAGGACCTGATGGCGA
GGGTGAAGTTGAATTAGAAAAGGATAGTAATGTTGTTTTAACAACTCAGCGAGATCCTAG
TACATCTATTCCAGCGCCGGTGAGCGTAAAATGGAGTAGATGGACTAGTAATGATGTAGT
AGATGATTACGCCACAATCACATCTCGATGGTATCAGATTGCTGAATTTGTTTGGTCGAA
GGATGATCCATTTGATAAGGAGTTAGCACGTTTAATTTTGCCTCGAGCTTTGTTATCTAG
TATAGAGGCTAATTCTGATGCTATATGTGATGTGCCTAATACTATTCCATTTAAGGTACA
CGCATATTGGCGA
>P3DWV_Apis_mellifera
CCTAATCCAGGACCTGATGGCGAGGGTGAAGTTGAATTAGAAAAGGATAGTAATGTTG
TTTTAACAACTCAGCGAGATCCTAGTACATCTATTCCAGCGCCGGTGAGCGTAAAATG
GAGTAGATGGACTAGTAATGATGTAGTAGATGATTACGCCACAATCACATCTCGATGG
TATCAGATTGCTGAATTTGTTTGGTCGAAGGATGATCCATTTGATAAGGAGTTAGCAC
GTTTAATTTTGCCTCGAGCTTTGTTATCTAGTATAGAGGCTAATTCTGATGCTATATG
TGATGTGCCTAATACTATTCCATTTAAGGTACACGCATATTGGCGA
